# Supplementary material for: Seasonal changes in the diversity and composition of the litter fauna in native forests and rubber plantations
Source: Sci Rep. 2018 Jul 6;8:10232. doi: 10.1038/s41598-018-28603-7 (PMC6035245; doi:10.1038/s41598-018-28603-7)
Supplement: Supplementary file 1 — Dataset 2 [file 41598_2018_28603_MOESM1_ESM.xlsx]

## Sheet: Taxonomy_assignment
Seasonal changes in the diversity and composition of the litter fauna in native forests and rubber plantations
Kingsly C. Beng1*; Richard T. Corlett1; Kyle W. Tomlinson1
1Center for Integrative Conservation, Xishuangbanna Tropical Botanical Garden, Chinese Academy of Sciences, Menglun, Mengla, Yunnan, 666303, China
*Corresponding author
Query label	Target (database sequence) label	Percent identity	Alignment length	Number of mismatches	Number of gap opens	Start position in query	End position in query	Start position in target	End position in target
Otu6	WWAMP561-10|Isopoda|COI-5P|HM386530	76.2	403	96	0	1	405	1	658
Otu8	JHCOC067-09|Blattodea|COI-5P|HM377003	84.3	235	37	0	1	235	1	657
Otu4	GBA16305-14|Hebardina	100	235	0	0	1	235	1	655
Otu1	GAISO216-14|Ancistrotermes	99.5	405	2	0	1	405	1	912
Otu7	GBAH2166-06|Odontoponera	92.3	405	31	0	1	405	1	841
Otu12	GBGL6397-09|Mesepiola	77.5	405	91	0	1	405	1	1338
Otu10	GBCL2718-07|Luciola	82	405	73	0	1	405	1	939
Otu2	CNCCJ3571-14|Coleoptera|COI-5P	82.6	403	70	0	1	405	1	658
Otu11	JHCOC067-09|Blattodea|COI-5P|HM377003	83.1	402	68	0	1	405	1	657
Otu5	ASSCR1228-11|Coleoptera|COI-5P	78.7	403	86	0	1	405	1	658
Otu9	MBPT088-15|Blattodea|COI-5P	89.8	400	41	0	1	405	1	654
Otu3	GBDP15302-14|Fannia	80.7	405	78	0	1	405	1	1536
Otu13	GBA17882-14|Agulla	79	405	85	0	1	405	1	1060
Otu15	GAISO277-15|Rugitermes	82.2	405	72	0	1	405	1	1545
Otu16	CNCCC1752-11|Coleoptera|COI-5P	83.1	403	68	0	1	405	1	658
Otu14	CNCCB1208-11|Coleoptera|COI-5P	87.6	403	50	0	1	405	1	658
Otu20	ACGAZ644-11|mgJanzen01	93.7	350	22	0	1	405	1	475
Otu18	GMMGD098-14|Hymenoptera|COI-5P	87.1	403	52	0	1	405	1	658
Otu21	GACCH380-13|Digitipes	85.1	355	53	0	1	405	1	543
Otu23	GBGLT360-15|Phricanthes	78.5	405	87	0	1	405	1	1528
Otu22	CNNHA306-14|Eanus	83.6	403	66	0	1	405	1	658
Otu17	GBLN4475-14|Heliconius	82.5	405	71	0	1	405	1	1405
Otu19	GMMGT2807-14|Blattodea|COI-5P	92.6	325	24	0	1	405	1	579
Otu24	GBMOR1178-14|Mecopoda	98.8	400	5	0	1	405	1	655
Otu25	TTSOW170-10|Blattodea|COI-5P|HM385628	81.9	403	73	0	1	405	1	658
Otu26	ANICO978-10|Dichromodes	81.9	403	73	0	1	405	1	658
Otu29	GBMYR367-15|Lithobiomorpha|COI-5P|KX458784	84.1	403	64	0	1	405	1	658
Otu28	LNAUS254-12|Heterogenea	81.4	403	75	0	1	405	1	658
Otu27	BBCCA4697-12|Paraclivina	81.6	403	74	0	1	405	1	658
Otu32	CNCCC1748-11|Coleoptera|COI-5P	84.6	403	62	0	1	405	1	658
Otu31	CHRYS078-11|Coleoptera|COI-5P	86.1	403	56	0	1	405	1	658
Otu30	BBCCA450-12|Pimeliinae|COI-5P	85.1	403	60	0	1	405	1	658
Otu35	UKMBB036-13|Acrididae|COI-5P	99.5	366	2	0	1	405	1	621
Otu36	HCNC038-09|Cymus	86.4	403	55	0	1	405	1	658
Otu33	GMBCE2291-15|Orthoptera|COI-5P	100	322	0	0	1	405	1	576
Otu42	LEPMY746-13|Nyctemera	100	235	0	0	1	235	1	594
Otu34	MAMOT904-10|Eressa|COI-5P|JF858092	94.3	403	23	0	1	405	1	658
Otu38	GWOSI404-10|Lepidoptera|COI-5P|JN285242	78.2	403	88	0	1	405	1	658
Otu40	GBCL15948-13|Bamona|COI-5P|KC132758	84.4	405	63	0	1	405	1	1000
Otu39	LOTSC662-07|Ericrypsina	77.2	403	92	0	1	405	1	657
Otu41	GBMHH7984-15|Pentatomidae|COI-5P|KM244699	91.4	405	35	0	1	405	1	1531
Otu37	GWOTA525-12|Lepidoptera|COI-5P	79.9	403	81	0	1	405	1	658
Otu43	GACDI297-14|Anurostreptus	88.5	400	46	0	1	405	1	657
Otu46	CNWBH973-13|Hybotidae|COI-5P|KP040840	81.4	403	75	0	1	405	1	658
Otu44	DBHKM050-12|Lepidoptera|COI-5P	99.8	403	1	0	1	405	1	658
Otu45	MHMYN2630-14|Lepidoptera|COI-5P	80.9	403	77	0	1	405	1	658
Otu48	GBAHF327-13|Tapinoma	93.5	403	26	0	1	405	1	639
Otu50	GBMIN26985-13|Loxoblemmus	85.2	405	60	0	1	405	1	1536
Otu51	GBAH7053-10|Pachycondyla	89.9	405	41	0	1	405	1	558
Otu54	SSPRA1920-15|Ceratopogonidae|COI-5P	80.9	403	77	0	1	405	1	658
Otu52	SASNC955-11|Lepidoptera|COI-5P	80.1	403	80	0	1	405	1	658
Otu47	GBCOC900-12|Elaphropus	87.1	403	52	0	1	405	1	658
Otu55	GBCL24553-15|Helota	83	405	69	0	1	405	1	1221
Otu53	RDNMF824-08|Orthosia	89.1	403	44	0	1	405	1	658
Otu49	GMMGD409-14|Lepidoptera|COI-5P	100	403	0	0	1	405	1	658
Otu56	JHCOC318-09|Blattodea|COI-5P|HM377098	87.6	402	50	0	1	405	1	657
Otu60	ANICX592-11|Ardozyga	93.6	235	15	0	1	235	1	550
Otu58	DOLIS355-12|Diptera|COI-5P	78.9	403	85	0	1	403	1	658
Otu57	NEPTA1326-15|Stigmella	81.1	403	76	0	1	405	1	658
Otu61	GBA8686-12|Heteronemia	86.4	405	55	0	1	405	1	658
Otu62	USCOC761-10|Tenebrionidae|COI-5P	81.6	403	74	0	1	405	1	407
Otu59	LEPMY568-13|Mythimna	99.8	403	1	0	1	405	1	658
Otu65	ZGLC090-12|Hemiptera|COI-5P	99.5	403	2	0	1	405	1	658
Otu67	GACCH178-13|Mecistocephalus	83.6	403	66	0	1	405	1	654
Otu64	GMHDO350-13|Coleoptera|COI-5P	84.9	403	61	0	1	405	1	658
Otu66	GBA16305-14|Hebardina	100	400	0	0	1	405	1	655
Otu68	CNFNQ1404-14|Chironominae|COI-5P|KR288430	78.7	403	86	0	1	405	1	658
Otu63	CNPYB052-10|Lepidoptera|COI-5P|HM907691	100	403	0	0	1	405	1	658
Otu74	QMA2182-13|Barsine	100	235	0	0	1	235	1	658
Otu72	NSWHJ033-10|Lepidoptera|COI-5P|HM380387	77.9	403	89	0	1	405	1	634
Otu69	GBMIN18866-13|Pterostichus	81.4	403	75	0	1	403	1	1444
Otu70	GBMIN30669-13|Phortica	79.3	405	84	0	1	405	1	1536
Otu75	TOA302-14|Diptera|COI-5P	75.9	403	97	0	1	405	1	658
Otu73	BBCCA2626-12|Bothrotes	81.2	404	75	1	1	406	1	658
Otu71	GBMIN18928-13|Pterostichus	79.2	403	84	0	1	403	1	1444
Otu77	GBCM2541-14|Hyalella	77.5	405	91	0	1	405	1	1566
Otu76	LNCC1529-13|Ptichodis	78.4	403	87	0	1	405	1	658
Otu80	GAISO220-14|Ancistrotermes	99.3	408	0	1	1	408	1	912
Otu78	GBMOR1190-14|Mecopoda	97	400	12	0	1	405	1	655
Otu79	BLPDT1464-10|Stenoma	81.4	403	75	0	1	403	1	658
Otu81	GBCL5188-09|Brassicogethes	83.7	405	66	0	1	405	1	1464
Otu85	NEPTA1017-15|Ectoedemia	76.4	403	95	0	1	403	1	658
Otu84	ASIND2772-12|Diptera|COI-5P	80.1	403	80	0	1	405	1	658
Otu86	GBDP11239-12|Stegana	81.2	405	76	0	1	405	1	1536
Otu82	GBMIN18949-13|Trigonotoma	94.6	405	22	0	1	405	1	1444
Otu83	PMNHI174-15|Tineidae|COI-5P|KX860211	91.6	403	34	0	1	405	1	658
Otu91	WAMA1392-15|Blattodea|COI-5P	81.6	403	74	0	1	405	1	658
Otu92	CNCCE1463-12|Coleoptera|COI-5P	81.4	403	75	0	1	405	1	658
Otu89	GBMIN15771-13|Traulia	100	403	0	0	1	405	1	658
Otu87	MAMOT905-10|Amata	99.5	403	2	0	1	405	1	658
Otu90	GBLN3730-14|Greta	81.2	405	76	0	1	405	1	1461
Otu88	QMA2167-13|Arctiinae|COI-5P	99.8	403	1	0	1	405	1	658
Otu94	CNFNE947-14|Agromyzidae|COI-5P|KR398237	76.9	403	93	0	1	405	1	658
Otu93	CNGSD4150-15|Cecidomyiidae|COI-5P	75.9	398	96	0	1	405	1	653
Otu100	LEPMY476-13|Hypena	77	235	54	0	1	235	1	658
Otu99	MLP1309-11|Hemiptera|COI-5P	86.8	403	53	0	1	405	1	658
Otu95	GBAH12658-15|Apidae|COI-5P|KP258999	88.4	405	47	0	1	405	1	582
Otu98	MAMTT207-14|Hemiptera|COI-5P|KY841215	99.7	334	1	0	1	403	1	585
Otu96	BLPDX143-11|Elaphria	85.1	403	60	0	1	405	1	658
Otu101	JHCOC436-09|Blattodea|COI-5P	85.3	402	59	0	1	405	1	657
Otu97	QMA2581-13|Athetis|COI-5P	100	403	0	0	1	405	1	658
Otu102	FBCOQ205-13|Euaesthetus	81.1	403	76	0	1	405	1	658
Otu105	PHNOV362-11|Psychoda	78.4	403	87	0	1	405	1	658
Otu106	GBCL21530-14|Parabolitophagus	84.7	405	62	0	1	405	1	622
Otu104	BETBO1301-11|Coleoptera|COI-5P	83.4	403	67	0	1	405	1	658
Otu103	CNCCJ3100-14|Coleoptera|COI-5P	87.1	403	52	0	1	405	1	658
Otu107	BBLOE874-12|Gelechiidae|COI-5P	78.9	403	85	0	1	405	1	658
Otu110	GBMIN33647-13|Odontotermes	80.7	405	78	0	1	405	1	977
Otu108	ANICE217-10|Amata	95.5	403	18	0	1	405	1	658
Otu109	MGABD510-11|Galleriinae|COI-5P	88.1	403	48	0	1	405	1	658
Otu113	MYFAB381-11|Julus	80.9	403	77	0	1	405	1	658
Otu111	MAHEM957-12|Hemiptera|COI-5P	91.1	403	36	0	1	405	1	658
Otu116	GMGDD519-13|Cicadellidae|COI-5P	75.4	403	99	0	1	405	1	658
Otu115	GAISO139-13|Anoplotermes	75.2	403	100	0	1	405	1	658
Otu119	GAISO219-14|Ancistrotermes	91.7	408	31	1	1	408	1	912
Otu112	INPAL065-13|Coleoptera|COI-5P	83.4	403	67	0	1	405	1	658
Otu118	GMBCF3465-15|Lepidoptera|COI-5P	92.8	235	17	0	1	235	1	579
Otu114	GBMIN22450-13|Heterocnephes	82	405	73	0	1	405	1	1440
Otu117	MACOL589-10|Coleoptera|COI-5P|JF890423	86.1	403	56	0	1	405	1	658
Otu120	ETKII1727-13|Orthoptera|COI-5P	89.1	403	44	0	1	405	1	629
Otu121	GBMHH449-10|Cyclopelta	95.6	405	18	0	1	405	1	690
Otu123	MHMYN2630-14|Lepidoptera|COI-5P	79.7	403	67	1	1	390	1	658
Otu125	ASANJ1125-11|Hymenoptera|COI-5P	90.1	403	40	0	1	405	1	658
Otu122	FBHET1151-12|Xanthochilus	84.9	403	61	0	1	405	1	658
Otu127	WALPA3710-13|Doratifera|COI-5P	81.5	400	74	0	1	405	1	654
Otu128	BIH398-08|Lipocallia|COI-5P|KF227120	81.5	405	75	0	1	405	1	673
Otu124	GBDP16443-15|Sciophila	81.7	405	74	0	1	405	1	1433
Otu126	MHMYS1406-12|Lepidoptera|COI-5P	82.1	403	72	0	1	405	1	658
Otu129	GMSAS057-13|Blattodea|COI-5P	86.6	403	54	0	1	405	1	658
Otu131	GBMIN40344-13|Prodaticus	81.5	405	75	0	1	405	1	1076
Otu130	ASSCR2442-11|Coleoptera|COI-5P	83.6	403	66	0	1	405	1	658
Otu132	LEPMY600-13|Cyana	94	403	24	0	1	405	1	658
Otu133	LYMAB3740-15|Coleoptera|COI-5P	82.4	403	71	0	1	405	1	658
Otu137	GBMIN25372-13|Hymenoptera|COI-5P|JQ344567	100	359	0	0	1	405	1	614
Otu135	GSCMW1207-10|Lepidoptera|COI-5P|HM392713	80.4	403	79	0	1	405	1	658
Otu136	ASANR291-09|Formicidae|COI-5P|GU711347	86.8	403	53	0	1	405	1	658
Otu134	DQGM1073-10|Lepidoptera|COI-5P|HM399727	100	403	0	0	1	405	1	658
Otu140	ETKII1673-13|Orthoptera|COI-5P	84.9	403	61	0	1	405	1	658
Otu139	ASPAL025-09|Hymenoptera|COI-5P	89.6	403	42	0	1	405	1	658
Otu141	COQTB092-11|Elateridae|COI-5P	79.7	403	82	0	1	405	1	658
Otu142	GBDPD287-14|Drosophila	76.8	405	94	0	1	405	1	1489
Otu145	GMBCE3774-15|Lepidoptera|COI-5P	100	235	0	0	1	235	1	522
Otu147	ISOUS056-12|Coptotermes|COI-5P	86.4	403	55	0	1	405	1	623
Otu144	GBMIN22469-13|Glyphodes	80.5	405	79	0	1	405	1	1440
Otu143	GWORY297-10|Lepidoptera|COI-5P|HM913464	92.6	403	30	0	1	405	1	658
Otu146	GBAH2167-06|Technomyrmex	88.6	403	46	0	1	405	1	639
Otu148	LBEOW157-10|Lepidoptera|COI-5P|HM870527	98	403	8	0	1	405	1	658
Otu151	PMANL1635-11|Lepidoptera|COI-5P	77.4	403	91	0	1	405	1	658
Otu150	GBAH6996-10|Pachycondyla	91.6	403	34	0	1	403	1	558
Otu149	SYC1894-14|Litargus	83.8	407	62	1	1	409	1	658
Otu153	GENHP471-11|Porcellio	80.6	403	78	0	1	405	1	658
Otu155	WAMA1377-15|Blattodea|COI-5P	85.4	403	59	0	1	405	1	658
Otu152	BLPBH634-07|Eutelia	84.6	403	62	0	1	405	1	653
Otu156	GBGL12869-13|Machimia	77.5	405	91	0	1	405	1	1331
Otu154	GMMGD3841-14|Coleoptera|COI-5P	95.8	310	13	0	1	405	1	528
Otu157	MBPT088-15|Blattodea|COI-5P	89	400	44	0	1	405	1	654
Otu160	JEBP579-13|Nipponoelater	85.2	405	60	0	1	405	1	817
Otu162	ASPNA368-09|Formicidae|COI-5P|HM421094	83.1	403	68	0	1	405	1	620
Otu161	ASANJ1164-11|Hymenoptera|COI-5P	88.1	403	48	0	1	403	1	658
Otu158	GBMIN18875-13|Drosophila	79.5	405	83	0	1	405	1	1510
Otu159	MHMXT598-08|Eucereon	93.3	403	27	0	1	405	1	658
Otu168	TTSOW175-10|Blattodea|COI-5P|HM385633	93.6	235	15	0	1	235	1	633
Otu165	ZGLC035-12|Hemiptera|COI-5P	100	403	0	0	1	405	1	658
Otu164	MBPT009-15|Mantodea|COI-5P	95.8	400	17	0	1	405	1	654
Otu163	QMA2992-13|Lymantriinae|COI-5P	94.7	398	21	0	1	405	1	653
Otu167	ASSPI070-12|Araneae|COI-5P	86.1	403	56	0	1	405	1	658
Otu169	GCOL8410-16|Stenus	84.6	403	62	0	1	405	1	658
Otu166	GBMIN26223-13|Lucilia	84.4	377	59	0	1	405	1	1172
Otu170	GBGLT366-15|Epitymbia	82	405	73	0	1	405	1	1528
Otu171	JSDIQ076-10|Megaselia|COI-5P|JN301931	80.4	403	79	0	1	405	1	658
Otu175	GBMIN33616-13|Odontotermes	97.3	405	11	0	1	405	1	985
Otu172	GMBCD3180-15|Blattodea|COI-5P	94.1	337	20	0	1	405	1	591
Otu173	GMBCD2818-15|Hemiptera|COI-5P	90.8	337	31	0	1	405	1	537
Otu176	TTSOW170-10|Blattodea|COI-5P|HM385628	83.4	403	67	0	1	405	1	658
Otu179	HEQT260-09|Hemiptera|COI-5P|GU671555	87.1	403	52	0	1	405	1	658
Otu174	GMMGD2378-14|Hymenoptera|COI-5P	84.9	403	61	0	1	403	1	658
Otu178	GMMGA301-14|Hymenoptera|COI-5P	97.3	403	11	0	1	405	1	658
Otu181	GMMGT2807-14|Blattodea|COI-5P	92.9	325	23	0	1	405	1	579
Otu182	ORTBB824-12|Mestobregma	78.7	403	86	0	1	405	1	658
Otu180	GBCL15098-13|Atheta	83.7	405	66	0	1	405	1	1000
Otu185	GACCH138-13|Lithobius	82.9	403	69	0	1	405	1	654
Otu177	QMA6965-13|Cyana|COI-5P	100	403	0	0	1	405	1	658
Otu183	ASANJ1109-11|Hymenoptera|COI-5P	97.3	403	11	0	1	405	1	555
Otu186	NBINS053-14|Tenebrioninae|COI-5P	81.6	403	74	0	1	405	1	658
Otu188	WALPC2898-15|Ericibdela	91.9	235	19	0	1	235	1	570
Otu194	CNCCJ1026-13|Coleoptera|COI-5P	75.7	235	57	0	1	235	1	658
Otu184	GWOSX264-11|Lepidoptera|COI-5P	93.1	403	28	0	1	405	1	658
Otu187	ANICE605-10|Hydrillodes	100	403	0	0	1	405	1	658
Otu198	GMBCD3180-15|Blattodea|COI-5P	90.6	235	22	0	1	235	1	591
Otu189	GBMIN25265-13|Tenebrionidae|COI-5P|JQ344781	99.7	359	1	0	1	405	1	614
Otu193	GBCL5194-09|Brassicogethes	82.5	405	71	0	1	405	1	1464
Otu192	MNAP1037-13|Lepidoptera|COI-5P	92.1	403	32	0	1	405	1	658
Otu191	GBSYR081-10|Ocyptamus	81.7	405	74	0	1	405	1	931
Otu195	GBGL6397-09|Mesepiola	75.8	405	98	0	1	405	1	1338
Otu196	GBAHF117-13|Anoplolepis|COI-5P|JQ681050	98.5	403	6	0	1	405	1	657
Otu190	CNCCD664-11|Coleoptera|COI-5P	84.1	403	64	0	1	405	1	658
Otu197	GMMGT2766-14|Lepidoptera|COI-5P	100	235	0	0	1	235	1	588
Otu199	JEBP564-13|Megapenthes	80.2	405	80	0	1	405	1	817
Otu202	CER231-14|Desmiphora	86.6	403	54	0	1	405	1	616
Otu204	CNCCC1375-11|Coleoptera|COI-5P	82.6	403	70	0	1	405	1	658
Otu201	QMA2274-13|Arctiinae|COI-5P	100	403	0	0	1	405	1	658
Otu208	BBCCA330-12|Tenebrioninae|COI-5P	83.1	403	65	1	1	402	1	658
Otu210	ASPNA1908-11|Formicidae|COI-5P	87.1	403	52	0	1	403	1	658
Otu200	GMBCD2702-15|Lepidoptera|COI-5P	97.3	366	10	0	1	405	1	621
Otu205	QMA2045-13|Herminiinae|COI-5P	90.1	403	40	0	1	405	1	658
Otu203	GCOL2028-16|Lithocharis	87.6	403	50	0	1	405	1	658
Otu209	GBCL3484-08|Stenus	91.9	405	33	0	1	405	1	726
Otu211	BBCCM708-10|Hydroporus|COI-5P|JN290587	76.7	403	94	0	1	405	1	658
Otu207	GMCHE014-14|Hymenoptera|COI-5P	96.1	334	13	0	1	405	1	579
Otu216	ETKII315-12|Coleoptera|COI-5P	83.1	403	68	0	1	405	1	569
Otu213	MAMTL594-12|Adelphocoris	85.1	403	60	0	1	405	1	658
Otu214	GBA8698-12|Agathemera	83.5	405	67	0	1	405	1	658
Otu212	ANICE217-10|Amata	94.8	403	21	0	1	405	1	658
Otu215	QMA6268-13|Arctiinae|COI-5P	95.3	402	19	0	1	405	1	657
Otu217	GENHP214-11|Rhyparochromidae|COI-5P	86.1	403	56	0	1	405	1	658
Otu219	MAMTJ865-12|Carabidae|COI-5P|KY833196	92.9	326	23	0	1	405	1	581
Otu220	GBA19924-14|Blattella	85.9	405	57	0	1	405	1	1533
Otu221	GBMIN40453-13|Tyrrhenoleuctra	79	405	85	0	1	405	1	1289
Otu222	JEBP606-13|Priopus	81.2	405	76	0	1	405	1	739
Otu218	EPNG6501-12|Lepidoptera|COI-5P	87.1	403	52	0	1	405	1	658
Otu224	CWLTH027-12|Lepidoptera|COI-5P	100	235	0	0	1	235	1	658
Otu223	GBCL15918-13|Neothetalia	80.7	405	78	0	1	405	1	1000
Otu226	GBMOR1667-15|Loxoblemmus	87.8	400	49	0	1	405	1	655
Otu227	MCCAA2407-12|Phoridae|COI-5P	81.4	403	75	0	1	405	1	658
Otu233	JEBP416-13|Homotechnes	82.5	405	71	0	1	405	1	791
Otu230	ANICV366-11|Xylorycta	80.4	403	79	0	1	405	1	658
Otu232	GMARO274-14|Diptera|COI-5P	77.7	403	90	0	1	405	1	658
Otu235	JHCOC318-09|Blattodea|COI-5P|HM377098	86.6	402	54	0	1	405	1	657
Otu228	GWOSW724-11|Lepidoptera|COI-5P	100	403	0	0	1	405	1	658
Otu225	GBGL18999-15|Heliconius	89.1	405	44	0	1	405	1	1506
Otu229	GWOR1070-07|Lepidoptera|COI-5P	82.5	405	71	0	1	405	1	660
Otu231	MAMOT2405-12|Rema	85.6	403	58	0	1	405	1	658
Otu234	ASANX934-10|Pheidole	87.3	403	51	0	1	405	1	658
Otu237	LBEOA032-11|Lepidoptera|COI-5P	75.6	291	64	1	1	293	1	658
Otu236	FBCOJ449-12|Eusphalerum	90.6	403	38	0	1	403	1	658
Otu239	ORTBB440-12|Amblycorypha	77.4	403	88	1	1	402	1	658
Otu238	GMMGS748-14|Orthoptera|COI-5P	90.7	334	31	0	1	405	1	579
Otu242	MEDLB017-10|Coleoptera|COI-5P|JF890683	80.4	403	79	0	1	405	1	658
Otu240	MBPT088-15|Blattodea|COI-5P	88	400	48	0	1	405	1	654
Otu241	GMBCG389-15|Hymenoptera|COI-5P	97.9	331	7	0	1	405	1	573
Otu248	ABOLA550-14|Lepidoptera|COI-5P	93.2	235	16	0	1	235	1	658
Otu245	GBCL15216-13|Onymacris	81.7	405	74	0	1	405	1	1000
Otu244	GMCHP007-14|Hymenoptera|COI-5P	91.2	331	29	0	1	403	1	531
Otu246	CNROE435-13|Culicoides|COI-5P|KT085048	80.6	403	78	0	1	405	1	658
Otu243	RDLQB933-05|Lepidoptera|COI-5P	93.8	403	25	0	1	405	1	658
Otu250	SDRVN662-14|Hemiptera|COI-5P	83.9	403	65	0	1	405	1	658
Otu249	GBCL25253-15|Taphrocerus	81.2	405	76	0	1	405	1	1455
Otu247	GMBCM2496-15|Lepidoptera|COI-5P	96.7	334	11	0	1	405	1	579
Otu253	GBCMI406-08|Haloniscus	84.2	400	63	0	1	405	1	654
Otu251	GCOL4668-16|Agonum	86.8	403	53	0	1	405	1	658
Otu255	CNFNS363-14|Cecidomyiidae|COI-5P|KR204049	76.2	403	96	0	1	405	1	658
Otu252	ANIAF725-11|Barea	84.9	403	61	0	1	405	1	658
Otu254	GBAH6998-10|Pachycondyla	90.4	405	39	0	1	405	1	559
Otu259	QMA2147-13|Macotasa|COI-5P	100	235	0	0	1	235	1	610
Otu257	SDHC900-09|Lepidoptera|COI-5P	85.4	403	59	0	1	405	1	658
Otu258	GBMOR002-09|Dolichopoda	83.2	405	68	0	1	405	1	960
Otu260	CNPPA290-12|Emmesomyia|COI-5P|KJ089827	86.8	379	50	0	1	405	1	634
Otu266	GBAH11702-15|Nylanderia	100	401	0	0	1	405	1	656
Otu269	GMMGR129-14|Coleoptera|COI-5P	92.3	310	24	0	1	405	1	540
Otu262	QMA3173-13|Herminiinae|COI-5P	100	398	0	0	1	405	1	653
Otu264	EPNG4443-11|Lepidoptera|COI-5P	97.3	403	11	0	1	405	1	658
Otu265	BBCCA376-12|Cratacanthus	90.8	403	37	0	1	405	1	658
Otu268	GBMIN22458-13|Tetridia	80.2	405	80	0	1	405	1	1440
Otu267	MAMTI745-12|Cosmopteriginae|COI-5P|KX863267	84.4	403	63	0	1	405	1	658
Otu273	GBAH11705-15|Nylanderia	100	401	0	0	1	405	1	656
Otu271	TRDHR008-15|Hemiptera|COI-5P	83.1	403	68	0	1	405	1	637
Otu275	IHCOL048-15|Coleoptera|COI-5P	87.2	235	30	0	1	235	1	620
Otu270	CNCDC276-11|Diptera|COI-5P	85.6	403	58	0	1	405	1	658
Otu274	GBGL18525-15|Cryptolechia	78.3	405	88	0	1	405	1	1352
Otu272	DQGM1018-10|Lepidoptera|COI-5P|HM399676	93.3	403	27	0	1	405	1	658
Otu280	GAISO222-14|Hypotermes	94.1	405	24	0	1	405	1	895
Otu279	GMMCJ1490-14|Crematogaster|COI-5P	85.6	403	58	0	1	405	1	658
Otu278	GMMGR129-14|Coleoptera|COI-5P	92.6	310	23	0	1	405	1	540
Otu277	QMA1318-13|Glyphodes	88.3	403	47	0	1	405	1	658
Otu282	DBHKM072-12|Lepidoptera|COI-5P	94	403	24	0	1	405	1	658
Otu284	CNEIB1470-12|Trichonta	80.6	403	78	0	1	405	1	658
Otu281	COQTB035-11|Harpalinae|COI-5P	91.6	403	34	0	1	405	1	658
Otu287	GBMIN40409-13|Bolivaritettix	96	405	16	0	1	405	1	691
Otu285	JHCOC119-09|Blattodea|COI-5P|HM377026	85.1	402	60	0	1	405	1	601
Otu286	FIDIP2484-12|Diptera|COI-5P	84.9	403	61	0	1	405	1	657
Otu283	QMA1467-13|Bradina|COI-5P	100	403	0	0	1	405	1	658
Otu289	SATIP787-10|Diptera|COI-5P	77.4	403	91	0	1	405	1	658
Otu291	GBDP15646-14|Lucilia	76.8	405	94	0	1	405	1	1170
Otu290	GBCL4429-09|Nicrophorus	81.2	405	76	0	1	405	1	1371
Otu288	FRUT381-09|Piletocera	95.5	403	18	0	1	405	1	658
Otu294	LBEOW2208-11|Lepidoptera|COI-5P	98.7	235	3	0	1	235	1	658
Otu292	GBA16881-14|Pseudobiantes	76.3	405	96	0	1	405	1	1054
Otu296	GMMGB065-14|Hemiptera|COI-5P	88.1	403	48	0	1	405	1	658
Otu301	GAISO225-14|Macrotermes	98.5	405	6	0	1	405	1	918
Otu299	GMAGH019-15|Lepidoptera|COI-5P	91.9	235	19	0	1	235	1	658
Otu297	CMHEP069-09|Phassus|COI-5P|GU661565	83.6	403	66	0	1	405	1	530
Otu298	WAMA1431-15|Blattodea|COI-5P	85.4	403	59	0	1	405	1	658
Otu295	GBMOR1178-14|Mecopoda	94.2	400	23	0	1	405	1	655
Otu300	GBLN3756-14|Pteronymia	76.3	405	92	1	1	401	1	1461
Otu304	GAISO139-13|Anoplotermes	76.7	403	94	0	1	405	1	658
Otu305	ASANL157-10|Formicidae|COI-5P|HQ547182	82.1	403	72	0	1	405	1	658
Otu302	QMA2185-13|Arctiinae|COI-5P	99.8	403	1	0	1	405	1	658
Otu307	LEPMY052-13|Athetis	100	235	0	0	1	235	1	533
Otu306	GAISO305-15|Sphaerotermes	80.2	405	80	0	1	405	1	1542
Otu308	BMBLA067-10|Polyzosteria	82.1	402	72	0	1	405	1	657
Otu309	COLLD815-09|Entomobryomorpha|COI-5P|GU656220	80.4	403	79	0	1	405	1	646
Otu303	ETKL085-12|Lepidoptera|COI-5P	90.8	403	37	0	1	405	1	658
Otu310	GBDP15302-14|Fannia	78	405	71	1	1	387	1	1536
Otu314	GTISO014-09|Isoptera|COI-5P|HM422482	88.3	403	47	0	1	405	1	523
Otu311	CNPYB365-10|Lepidoptera|COI-5P|HM907875	99	403	4	0	1	405	1	658
Otu316	GBMIN33513-13|Vanessa	88.9	235	26	0	1	235	1	1450
Otu315	MLP1317-11|Hemiptera|COI-5P	82.6	403	70	0	1	405	1	658
Otu313	ASARD005-11|Lepidoptera|COI-5P	87.3	403	51	0	1	405	1	658
Otu312	QMA3389-13|Pida|COI-5P	99.8	403	1	0	1	405	1	658
Otu317	GMBCH526-15|Diptera|COI-5P	96.7	334	11	0	1	405	1	576
Otu326	GBMIN15033-13|Carpocoris	77.7	403	90	0	1	405	1	658
Otu321	GBLN2113-09|Napeogenes	78	405	89	0	1	405	1	1341
Otu318	CWLTH049-12|Lepidoptera|COI-5P	100	403	0	0	1	405	1	658
Otu324	COLLE844-09|Entomobryomorpha|COI-5P|HM375914	96.5	403	14	0	1	405	1	658
Otu323	TAMIC623-10|Lepidoptera|COI-5P|HQ977842	91.6	403	34	0	1	405	1	658
Otu327	GBMH6764-09|Celatoblatta	82.4	404	71	0	1	405	1	405
Otu322	GBMIN26878-13|Anthocoris	84	405	65	0	1	405	1	1406
Otu325	GBGL12863-13|Torodora	98.8	405	5	0	1	405	1	1476
Otu328	GBGL12869-13|Machimia	77.3	405	92	0	1	405	1	1331
Otu331	GMSAS057-13|Blattodea|COI-5P	85.4	403	58	1	1	404	1	658
Otu329	CNCHC1798-11|Scolops	81.4	403	75	0	1	405	1	658
Otu335	VAQT054-08|Pycnoscelus	91.5	235	20	0	1	235	1	658
Otu333	TINA048-10|Isopoda|COI-5P|HM385132	76.3	393	93	0	1	405	1	648
Otu330	JHCOC401-09|Blattodea|COI-5P|HM377115	85.3	402	59	0	1	405	1	657
Otu332	GBMIN25144-13|Hymenoptera|COI-5P|JQ345027	91.6	359	30	0	1	403	1	614
Otu334	GBCL0777-06|Coccotrypes	100	405	0	0	1	405	1	631
Otu336	GBMIN21327-13|Sphingonotus	77	405	93	0	1	405	1	666
Otu337	DHFC201-11|Orthoptera|COI-5P|KF670893	80.4	403	79	0	1	405	1	658
Otu339	GMMGD3890-14|Orthoptera|COI-5P	90.1	355	35	0	1	405	1	610
Otu338	GBGLL809-15|Aloeides	78.8	405	86	0	1	405	1	1207
Otu340	GMBCC2372-15|Hymenoptera|COI-5P	89.6	328	34	0	1	405	1	567
Otu343	GWOTA025-12|Lepidoptera|COI-5P	78.4	403	87	0	1	405	1	658
Otu341	CNCDC699-11|Diptera|COI-5P	84.9	403	61	0	1	405	1	658
Otu344	WAMA1425-15|Blattodea|COI-5P	84.4	403	63	0	1	405	1	658
Otu342	TTMDJ531-10|Oxysarcodexia|COI-5P|HQ982316	83.1	403	68	0	1	405	1	658
Otu345	ETKII143-12|Coleoptera|COI-5P	82.9	403	69	0	1	405	1	658
Otu347	BBCCA4765-12|Migneauxia	81.4	403	75	0	1	405	1	658
Otu349	JHCOC388-09|Blattodea|COI-5P|HM377111	87.8	402	49	0	1	405	1	657
Otu346	QMA3873-13|Hypochrosis|COI-5P	100	403	0	0	1	405	1	658
Otu348	GBAHF076-13|Myrmica	99.5	403	2	0	1	403	1	657
Otu350	GMGMM1394-14|Cicadellidae|COI-5P	83.1	403	68	0	1	405	1	658
Otu351	GBA22669-15|Periplaneta	82.5	400	70	0	1	405	1	655
Otu353	GBMOR858-13|Agnotecous	79.8	405	82	0	1	405	1	1000
Otu354	GMMGB065-14|Hemiptera|COI-5P	81.6	403	74	0	1	405	1	658
Otu352	MNAE198-07|Lepidoptera|COI-5P	76.2	403	96	0	1	405	1	658
Otu355	DQGM737-10|Lepidoptera|COI-5P|HM399945	77.9	403	89	0	1	405	1	658
Otu358	KHYME5376-13|Hemiptera|COI-5P	79.9	403	81	0	1	405	1	658
Otu361	USHEM276-10|Hemiptera|COI-5P|HQ985270	78.4	403	87	0	1	405	1	658
Otu360	GBCMI0022-06|Hawaiioscia	79.5	405	83	0	1	405	1	438
Otu362	GBAH11904-15|Polyrhachis	82.5	405	71	0	1	405	1	1527
Otu359	YLCFX820-08|Hymenoptera|COI-5P	99	399	4	0	1	405	1	654
Otu356	ASANJ1103-11|Formicidae|COI-5P	99.3	403	3	0	1	405	1	658
Otu364	WAMA1431-15|Blattodea|COI-5P	86.6	403	54	0	1	405	1	658
Otu363	GBAH11843-15|Paraparatrechina	97.3	401	11	0	1	405	1	656
Otu365	GBMIN37590-13|Boloria	77.8	405	90	0	1	405	1	1453
Otu357	GMMGD3175-14|Lepidoptera|COI-5P	95.8	403	17	0	1	405	1	658
Otu366	LEPPC801-15|Lepidoptera|COI-5P	76	404	95	2	1	405	1	658
Otu372	GBCL23310-15|Lasioderma	100	405	0	0	1	405	1	477
Otu370	GAISO240-14|Hospitalitermes	92	400	32	0	1	405	1	655
Otu369	ASANE557-10|Technomyrmex	89.6	403	42	0	1	405	1	635
Otu378	TTSOW175-10|Blattodea|COI-5P|HM385633	94.5	235	13	0	1	235	1	633
Otu368	LOCRH497-11|Lepidoptera|COI-5P|JN263931	86.4	403	55	0	1	405	1	658
Otu377	COLLE844-09|Entomobryomorpha|COI-5P|HM375914	91.3	403	35	0	1	405	1	658
Otu371	GWOSX394-11|Lepidoptera|COI-5P	99.5	403	2	0	1	405	1	658
Otu375	MACOL2652-12|Coleoptera|COI-5P	79.9	408	67	2	1	400	1	658
Otu379	GBCL0777-06|Coccotrypes	92.3	405	31	0	1	405	1	631
Otu373	GWOTB400-12|Lepidoptera|COI-5P	97	403	12	0	1	405	1	658
Otu376	GWOR509-07|Lepidoptera|COI-5P	91.3	403	35	0	1	405	1	658
Otu374	GMBCG008-15|Lepidoptera|COI-5P	97.3	334	9	0	1	405	1	588
Otu381	GBDP15302-14|Fannia	78.8	405	86	0	1	405	1	1536
Otu380	LNOUB770-10|Lepidoptera|COI-5P|HQ572044	91.6	403	34	0	1	405	1	658
Otu384	TMTER398-15|Isoptera|COI-5P	83.4	235	39	0	1	235	1	658
Otu382	MBUIN108-12|Hemiptera|COI-5P	86.6	403	54	0	1	405	1	658
Otu383	LPOKA1003-09|Lepidoptera|COI-5P|GU799735	88.5	235	27	0	1	235	1	658
Otu385	CFWIH561-10|Polypedilum|COI-5P	98.3	403	7	0	1	405	1	407
Otu387	GBDP12546-12|Sarcophaga	77.2	403	92	0	1	403	1	1535
Otu391	GCOL6056-16|Tribolium	83.9	403	65	0	1	403	1	658
Otu395	GBMIN29255-13|Coptotermes	79.4	403	23	1	1	345	1	658
Otu388	SSPAA2612-13|Phalaenostola|COI-5P|KM544911	91.1	403	36	0	1	405	1	658
Otu386	BLPAE147-06|Bleptina	92.1	403	32	0	1	405	1	658
Otu389	CNCDB243-11|Diptera|COI-5P	85.4	403	59	0	1	403	1	658
Otu390	DBHKM072-12|Lepidoptera|COI-5P	94.3	403	23	0	1	405	1	658
Otu397	GMMGT2807-14|Blattodea|COI-5P	92.6	325	24	0	1	405	1	579
Otu393	GMHGR033-13|Coleoptera|COI-5P	93.1	403	28	0	1	405	1	658
Otu392	GMMGJ012-14|Lepidoptera|COI-5P	96.1	337	13	0	1	405	1	591
Otu394	LEFIA1428-10|Ypsolopha	85.4	405	59	0	1	405	1	670
Otu396	CNCCJ705-13|Coleoptera|COI-5P	85.4	403	59	0	1	405	1	658
Otu399	GBA22669-15|Periplaneta	81.8	401	72	1	1	406	1	655
Otu402	DIQT613-09|Diptera|COI-5P|HM421622	79.2	403	84	0	1	405	1	658
Otu400	GONA154-10|Lepidoptera|COI-5P	83.1	403	68	0	1	405	1	658
Otu401	USCOC923-10|Coleoptera|COI-5P|HQ984443	95.5	403	18	0	1	403	1	658
Otu398	GWOSX523-11|Lepidoptera|COI-5P	95.3	403	19	0	1	405	1	658
Otu405	PPELE093-11|Theridion	83.9	403	65	0	1	405	1	658
Otu406	GBMOR1667-15|Loxoblemmus	88.2	400	47	0	1	405	1	655
Otu407	GBMIN13450-13|Papilio	75.1	405	83	2	1	387	1	1239
Otu403	GWOSW700-11|Lepidoptera|COI-5P	99.3	403	3	0	1	405	1	658
Otu410	GBMIN33705-13|Luxiaria	75.3	405	100	0	1	405	1	1476
Otu409	GMBCG055-15|Hemiptera|COI-5P	100	295	0	0	1	405	1	537
Otu412	GACCH242-13|Lithobius	82.1	403	71	1	1	404	1	658
Otu408	GMCRM2647-13|Diptera|COI-5P	85.6	403	58	0	1	405	1	658
Otu411	FBCOD1073-11|Quedius	82.6	403	70	0	1	405	1	658
Otu417	GBDP15957-15|Allodia	77.8	405	90	0	1	405	1	1433
Otu416	ASPNA1355-10|Formicidae|COI-5P|HQ551046	83.6	403	66	0	1	405	1	658
Otu413	LEPKM409-10|Lepidoptera|COI-5P	88.8	403	45	0	1	405	1	658
Otu415	FBCOP188-13|Coleoptera|COI-5P	85.4	403	59	0	1	405	1	658
Otu414	GMSAT1087-13|Diptera|COI-5P	85.9	403	57	0	1	405	1	658
Otu419	CNPPI968-12|Hemiptera|COI-5P|Pending	93.3	403	27	0	1	405	1	407
Otu421	ASLAM1682-11|Tetramorium	79.4	403	83	0	1	405	1	658
Otu422	GBMIN34240-13|Chrysomya	78.8	405	86	0	1	405	1	1499
Otu423	BMBLA067-10|Polyzosteria	80.3	402	64	1	1	390	1	657
Otu430	FBCOE920-12|Pterostichus	75.3	235	57	1	1	234	1	629
Otu426	MLP1043-11|Coleoptera|COI-5P	87.7	235	29	0	1	235	1	658
Otu424	GBCL24704-15|Nanularia	80.4	403	79	0	1	403	1	1455
Otu428	PMAIA154-08|Polyzosteria	78	405	66	2	1	386	1	658
Otu425	GBAHF328-13|Technomyrmex	99.3	403	3	0	1	405	1	639
Otu431	GBA17882-14|Agulla	76.8	405	90	2	1	401	1	1060
Otu427	GBMIN39965-13|Anoplophora	79	405	85	0	1	405	1	1542
Otu435	GBMH6240-09|Neotermes	79.5	405	83	0	1	405	1	1176
Otu432	GBMIN23357-13|Lepidoptera|COI-5P|JF729560	81.6	403	74	0	1	405	1	658
Otu436	SSWLB7404-13|Neotephritis	77.9	403	89	0	1	405	1	658
Otu429	MGABA998-10|Naroma	89.1	403	44	0	1	405	1	658
Otu439	GBMYR417-15|Geophilomorpha|COI-5P	83.6	403	66	0	1	405	1	658
Otu434	WAMA1431-15|Blattodea|COI-5P	86.1	403	56	0	1	405	1	658
Otu438	COLLH1410-11|Poduromorpha|COI-5P|JN275191	84.6	403	62	0	1	405	1	658
Otu440	GBMIN35021-13|Udea	77.8	405	90	0	1	405	1	1434
Otu437	GBA28177-15|Euborellia	86.9	405	53	0	1	405	1	677
Otu433	LOQTD485-08|Lepidoptera|COI-5P	99.8	403	1	0	1	405	1	658
Otu441	JSBTW005-10|Blattodea|COI-5P|JN301634	93.5	403	26	0	1	405	1	623
Otu444	GBMIN29255-13|Coptotermes	78.4	403	71	2	1	389	1	658
Otu442	KCOLE2771-13|Coleoptera|COI-5P	87.1	403	52	0	1	405	1	658
Otu449	CNPPI968-12|Hemiptera|COI-5P|Pending	94.3	403	23	0	1	405	1	407
Otu443	GBGL14290-14|Batrachedra	77	405	93	0	1	405	1	1473
Otu446	GMSAS057-13|Blattodea|COI-5P	82.1	403	56	2	1	389	1	658
Otu450	GBA22657-15|Tarsoporosus	78.3	405	88	0	1	405	1	1075
Otu448	LEPKA800-09|Lepidoptera|COI-5P|HM377399	98.5	403	6	0	1	405	1	658
Otu453	BBLOE1363-12|Penestola	75.2	403	77	1	1	382	1	658
Otu452	GBAHF076-13|Myrmica	91.3	403	34	1	1	404	1	657
Otu454	GMSAJ106-13|Coleoptera|COI-5P	84.1	403	64	0	1	405	1	658
Otu457	BMBLA067-10|Polyzosteria	82.1	402	72	0	1	405	1	657
Otu451	GBCL15703-13|Drusilla|COI-5P|JN581882	86.7	405	54	0	1	405	1	1000
Otu459	GBCH11723-13|Myrmarachne	82.7	405	70	0	1	405	1	969
Otu460	GWORE706-08|Lepidoptera|COI-5P	76.7	403	94	0	1	405	1	658
Otu458	GBMIN26985-13|Loxoblemmus	88.4	405	47	0	1	405	1	1536
Otu462	GBMIN18949-13|Trigonotoma	93.2	235	16	0	1	235	1	1444
Otu463	MHMYI837-10|Lepidoptera|COI-5P|HQ964146	94.5	235	13	0	1	235	1	658
Otu456	GBMIN25699-13|Tenebrionidae|COI-5P|JQ344780	98.9	359	4	0	1	403	1	614
Otu461	NEONU899-11|Lebia	86.1	403	56	0	1	405	1	658
Otu455	HSPEE148-12|Lepidoptera|COI-5P	89.6	403	42	0	1	405	1	658
Otu465	LOQ031-04|Amata	96.2	235	9	0	1	235	1	658
Otu466	MNAF334-08|Lepidoptera|COI-5P	83.1	403	68	0	1	405	1	658
Otu470	PMAIA154-08|Polyzosteria	79.2	404	68	2	1	391	1	658
Otu464	GBMIN25282-13|Euproctis	99.7	359	1	0	1	405	1	614
Otu472	CNCCB503-11|Coleoptera|COI-5P	76.9	403	93	0	1	405	1	658
Otu467	GBMHH1794-13|Biasticus|COI-5P|JQ888558	98.8	405	5	0	1	405	1	793
Otu469	GBMIN11072-12|Nylanderia	77.8	405	90	0	1	405	1	1054
Otu473	JHCOC318-09|Blattodea|COI-5P|HM377098	84.1	402	49	1	1	390	1	657
Otu474	GBMIN25699-13|Tenebrionidae|COI-5P|JQ344780	94.7	359	19	0	1	403	1	614
Otu468	GMMGT1269-14|Diptera|COI-5P	94.4	355	20	0	1	405	1	609
Otu476	JHCOC318-09|Blattodea|COI-5P|HM377098	86.3	402	55	0	1	405	1	657
Otu478	GACCH245-13|Cryptops	83.4	403	67	0	1	405	1	658
Otu479	DHFC221-11|Orthoptera|COI-5P|KF670887	78.2	403	78	2	1	395	1	658
Otu482	CNPYD1114-10|Lepidoptera|COI-5P|HM907992	100	235	0	0	1	235	1	637
Otu484	ASANA614-06|Hymenoptera|COI-5P	87.8	403	49	0	1	405	1	657
Otu480	NAMIB078-15|Coleoptera|COI-5P	85.6	403	58	0	1	405	1	658
Otu483	COLFF286-13|Quedius	83.1	403	68	0	1	405	1	407
Otu481	CNNYM337-10|Lepidoptera|COI-5P|HQ942075	100	403	0	0	1	405	1	658
Otu486	ETKII015-12|Coleoptera|COI-5P	89.6	403	42	0	1	405	1	658
Otu488	JEBP169-13|Agrypnus	75.8	405	53	1	1	360	1	817
Otu485	GCOL6642-16|Oedemera	84.9	403	61	0	1	405	1	658
Otu490	ARCTD1049-15|Lepidoptera|COI-5P	75.6	401	97	1	1	406	1	654
Otu487	DPAS867-11|Anthomyiidae|COI-5P	86.1	403	56	0	1	405	1	658
Otu491	SSBAB2208-12|Allodiopsis	77.9	403	89	0	1	405	1	658
Otu493	GBMH6226-09|Odontotermes	95.8	405	17	0	1	405	1	1176
Otu496	GBMIN35004-13|Udea	75.8	405	98	0	1	405	1	1459
Otu492	ASPNA738-09|Formicidae|COI-5P|HM435142	88.6	377	43	0	1	405	1	600
Otu497	COQT831-10|Coleoptera|COI-5P|JN298233	89.3	403	43	0	1	405	1	658
Otu499	GBLN3729-14|Greta	84	405	65	0	1	405	1	1461
Otu500	GBLN2351-09|Charaxes	81.7	405	74	0	1	405	1	1437
Otu495	CWLTH047-12|Lepidoptera|COI-5P	99.5	403	2	0	1	405	1	658
Otu498	LEPKA527-09|Lepidoptera|COI-5P|GU662654	97.8	403	9	0	1	405	1	658
Otu501	GBMIN25265-13|Tenebrionidae|COI-5P|JQ344781	92.8	359	26	0	1	405	1	614
Otu503	MHFLI259-06|Zaphne	80.5	400	78	0	1	405	1	650
Otu494	GWOSX461-11|Lepidoptera|COI-5P	99.5	403	2	0	1	405	1	658
Otu502	GMSAS057-13|Blattodea|COI-5P	87.8	403	49	0	1	403	1	658
Otu504	ASANZ128-10|Tetramorium	89.1	403	44	0	1	405	1	658
Otu505	GBDPD221-14|Drosophila	75.8	405	98	0	1	405	1	1533
Otu510	GBMIN26774-13|Calliodis	78.3	373	79	2	1	371	1	1406
Otu512	EUCR012-11|Lithobiomorpha|COI-5P	82.4	403	71	0	1	403	1	658
Otu508	PBSLI111-12|Phasmatodea|COI-5P|KJ202012	85.4	403	59	0	1	405	1	658
Otu513	HYQTB294-12|Ichneumonidae|COI-5P	82.4	403	71	0	1	405	1	658
Otu506	GWOTB195-12|Lepidoptera|COI-5P	100	403	0	0	1	405	1	658
Otu507	QMA2184-13|Arctiinae|COI-5P	98.3	403	7	0	1	405	1	658
Otu509	GBAH12658-15|Apidae|COI-5P|KP258999	87.2	405	46	1	1	399	1	582
Otu515	ASPNA1866-11|Formicidae|COI-5P	87.3	403	51	0	1	405	1	658
Otu511	LEPKB088-10|Lepidoptera|COI-5P	100	403	0	0	1	405	1	658
Otu517	GBMH2401-07|Mecopoda	96.5	403	13	1	1	404	1	648
Otu514	GWOSZ569-11|Lepidoptera|COI-5P	100	403	0	0	1	405	1	658
Otu518	ETKH133-12|Hemiptera|COI-5P	89.6	403	42	0	1	405	1	658
Otu522	EUCR004-11|Lithobiomorpha|COI-5P	83.9	403	65	0	1	405	1	658
Otu524	GBMIN33492-13|Vanessa	77.5	409	88	2	1	409	1	1450
Otu523	GBGL10022-12|Heliconius	76.3	405	95	1	1	404	1	1408
Otu519	LTOLB237-09|Nyctemera	78.9	403	85	0	1	405	1	658
Otu521	GBMIN33649-13|Apatura	77.3	405	92	0	1	405	1	1499
Otu520	GMBCD2734-15|Lepidoptera|COI-5P	93.2	337	23	0	1	405	1	582
Otu526	GWOSG865-10|Lepidoptera|COI-5P|JF851036	94.5	235	13	0	1	235	1	658
Otu525	JHCOC318-09|Blattodea|COI-5P|HM377098	89.8	402	41	0	1	405	1	657
Otu527	GMBCE2291-15|Orthoptera|COI-5P	90.8	327	24	2	1	409	1	576
Otu529	ANIAB475-11|Lichenaula	77.4	403	91	0	1	405	1	658
Otu531	MHMYG1007-10|Aristotelia	76.2	403	96	0	1	405	1	658
Otu528	GMBCD2729-15|Lepidoptera|COI-5P	100	340	0	0	1	405	1	582
Otu536	ANICO131-10|Salbia	87.2	235	30	0	1	235	1	609
Otu530	JHCOC419-09|Blattodea|COI-5P|HM377129	77.6	402	71	1	1	386	1	657
Otu535	HMAS540-11|Hemiptera|COI-5P	78.7	403	86	0	1	403	1	658
Otu532	GWOSW623-11|Lepidoptera|COI-5P	100	403	0	0	1	405	1	658
Otu537	NAMUM029-08|Lepidoptera|COI-5P|KF492199	80.1	403	80	0	1	405	1	657
Otu533	GBMIN12840-13|Sciara	92.8	403	29	0	1	405	1	658
Otu539	MAMTN340-13|Hymenoptera|COI-5P|KY833501	88.6	403	46	0	1	405	1	658
Otu534	CNPYD1126-10|Lepidoptera|COI-5P|HM907998	99.5	403	2	0	1	405	1	658
Otu540	MBPT088-15|Blattodea|COI-5P	88.8	401	44	1	1	406	1	654
Otu543	CNCDB744-11|Diptera|COI-5P	75.4	403	99	0	1	405	1	658
Otu541	GBMIN12170-13|Asiotmethis	75.6	405	99	0	1	405	1	1536
Otu542	GBMOR1190-14|Mecopoda	87.5	401	50	0	1	406	1	655
Otu545	CNCCC1752-11|Coleoptera|COI-5P	82.1	403	72	0	1	405	1	658
Otu538	MAMOT755-10|Eressa|COI-5P|HQ991437	100	403	0	0	1	405	1	658
Otu544	GBMIN15218-13|Mecopoda	98.8	403	5	0	1	405	1	658
Otu546	GBMHH6805-15|Pyrrhocoris	80.5	405	79	0	1	405	1	1370
Otu547	CHIPS071-10|Lithobiomorpha|COI-5P|HM405863	82.6	402	69	1	1	403	1	658
Otu549	GBA29745-17|Trigonomima	77.9	403	89	0	1	403	1	658
Otu548	GMMGT2807-14|Blattodea|COI-5P	89.8	325	21	1	1	393	1	579
Otu551	MAHEM911-12|Hemiptera|COI-5P	98	403	8	0	1	405	1	658
Otu553	GBMHH6559-15|Spilostethus	78	405	89	0	1	405	1	1370
Otu555	GBCL24535-15|Habroloma	81.7	405	74	0	1	405	1	1236
Otu554	GBMIN25271-13|Ectobiidae|COI-5P|JQ344769	99.7	359	1	0	1	405	1	614
Otu552	GWOTB449-12|Lepidoptera|COI-5P	100	403	0	0	1	405	1	658
Otu558	GBAHF333-13|Dolichoderus	90.3	403	39	0	1	405	1	639
Otu560	GSCMB147-12|Lepidoptera|COI-5P	80.4	403	79	0	1	405	1	658
Otu564	GBMIN29255-13|Coptotermes	98	403	8	0	1	405	1	658
Otu556	LNOUB811-10|Lepidoptera|COI-5P|HQ572085	90.6	403	38	0	1	405	1	658
Otu557	ASIND669-12|Diptera|COI-5P	85.9	403	57	0	1	405	1	658
Otu559	GBCL24701-15|Microcara	82.5	405	71	0	1	405	1	1250
Otu561	JSDIQ062-10|Ceromya	82.9	403	69	0	1	405	1	658
Otu562	GBMOR1172-14|Mecopoda	95.5	400	18	0	1	405	1	655
Otu566	TER620-14|Isoptera|COI-5P	81.1	403	76	0	1	405	1	658
Otu565	GBMOR1185-14|Mecopoda	90.2	400	37	2	1	403	1	655
Otu567	GBCL17430-14|Homethes	90.7	375	35	0	1	405	1	542
Otu568	JDWAM814-05|Anochetus	85.6	403	58	0	1	405	1	657
Otu563	PYRG707-11|Lepidoptera|COI-5P|JN277392	95.8	403	17	0	1	405	1	627
Otu570	MBPT088-15|Blattodea|COI-5P	80.5	400	54	3	1	381	1	654
Otu569	KHCBT1130-16|Celastrina	78.3	405	88	0	1	405	1	672
Otu577	GBGL4730-08|Greya	75.8	405	98	0	1	405	1	645
Otu576	MILEP821-11|Lepidoptera|COI-5P|JN269241	75.7	403	98	0	1	405	1	658
Otu572	PHLAI249-13|Lepidoptera|COI-5P	78.9	403	84	1	1	404	1	658
Otu571	GBA29329-17|Cyrtopogon	79.9	403	81	0	1	405	1	658
Otu578	GMMAI327-15|Phoridae|COI-5P	88.5	235	27	0	1	235	1	618
Otu573	KCOLE3344-13|Coleoptera|COI-5P	88.1	403	48	0	1	405	1	658
Otu574	DQGM913-10|Lepidoptera|COI-5P|HM400025	100	403	0	0	1	405	1	658
Otu575	BLPDG469-09|Steniodes	90.6	403	38	0	1	405	1	658
Otu579	GWOTC452-13|Lepidoptera|COI-5P	82.1	403	72	0	1	405	1	658
Otu582	GBMIN34247-13|Chrysomya	84	405	65	0	1	405	1	1493
Otu584	LNAEM070-07|Lepidoptera|COI-5P	75.9	403	97	0	1	405	1	658
Otu589	GBMH8051-10|Euantissa	85.5	235	34	0	1	235	1	889
Otu583	GBCL4380-09|Nicrophorus	83.2	405	68	0	1	405	1	1248
Otu580	LBEOW2275-11|Lepidoptera|COI-5P	100	403	0	0	1	405	1	658
Otu587	GMSAT1510-13|Hymenoptera|COI-5P	89.9	397	40	0	1	399	1	652
Otu585	NCCF510-11|Allonemobius	82.4	403	71	0	1	405	1	658
Otu586	MCCAA2173-12|Sciaridae|COI-5P	78.7	403	86	0	1	405	1	658
Otu591	GAISO016-13|Ancistrotermes	96.9	288	9	0	1	405	1	782
Otu592	GBAHF331-13|Dolichoderus	100	403	0	0	1	405	1	639
Otu595	GAISO219-14|Ancistrotermes	90.2	447	2	1	1	447	1	912
Otu594	BBHEM400-09|Phytocoris	77	400	92	0	1	405	1	654
Otu590	GBDP15302-14|Fannia	80	405	81	0	1	405	1	1536
Otu588	BCIPY801-12|Lepidoptera|COI-5P	87.6	403	50	0	1	405	1	658
Otu596	GAISO277-15|Rugitermes	81.5	405	74	1	1	404	1	1545
Otu593	LNAUS2354-13|Sparganothis	88.6	403	46	0	1	405	1	658
Otu597	GBCOD223-13|Lamiogethes	78.2	403	88	0	1	405	1	658
Otu599	GBCO2731-15|Entomobrya	82	405	73	0	1	405	1	1536
Otu601	GMBCB1111-15|Diptera|COI-5P	76.2	383	91	0	1	405	1	638
Otu598	GBDP4990-08|Zaprionus	97	403	12	0	1	403	1	840
Otu603	BLPDO842-10|Dismorphia	75.2	403	100	0	1	405	1	658
Otu600	GMOAG059-15|Texananus|COI-5P	85.4	403	59	0	1	405	1	658
Otu605	GBMH7998-10|Gimantis	75.1	405	101	0	1	405	1	889
Otu608	GMBUA811-14|Diptera|COI-5P	93.2	310	21	0	1	405	1	565
Otu606	GBDP14008-13|Curtonotum	77	405	93	0	1	405	1	650
Otu604	GBMIN25797-13|Lepidoptera|COI-5P|JQ344584	99.7	359	1	0	1	405	1	614
Otu607	ASMA444-05|Technomyrmex	99	403	4	0	1	405	1	657
Otu610	GBCL5191-09|Brassicogethes	77	405	83	1	1	395	1	1464
Otu613	CNCCC1424-11|Coleoptera|COI-5P	84.6	403	62	0	1	405	1	658
Otu611	GMSAS057-13|Blattodea|COI-5P	87.1	403	52	0	1	405	1	658
Otu609	GMSAD024-13|Hemiptera|COI-5P	85.4	403	59	0	1	405	1	658
Otu614	GBGL10979-12|Morpho	75.3	405	100	0	1	405	1	1450
Otu612	GBMOR1186-14|Mecopoda	79.5	400	38	3	1	361	1	655
Otu615	MBPT088-15|Blattodea|COI-5P	84	400	46	2	1	387	1	654
Otu619	COLLB717-08|Symphypleona|COI-5P	77.7	403	90	0	1	405	1	658
Otu617	GBMOR776-13|Mecopoda	94.6	405	22	0	1	405	1	715
Otu616	IBLPY453-12|Lepidoptera|COI-5P	83.6	403	66	0	1	405	1	658
Otu618	DPAS813-11|Ceratopogonidae|COI-5P	76.9	403	93	0	1	405	1	658
Otu624	ARAEH153-12|Neuroctenus	85.4	403	59	0	1	405	1	658
Otu621	GBCL24466-15|Cybister	78.5	409	84	2	1	409	1	1282
Otu625	TER267-12|Isoptera|COI-5P	80.9	404	76	1	1	406	1	658
Otu623	NEPTA1326-15|Stigmella	80.4	403	79	0	1	405	1	658
Otu622	ASANR291-09|Formicidae|COI-5P|GU711347	87.1	403	52	0	1	405	1	658
Otu620	GMBCB952-15|Diptera|COI-5P	98.9	372	4	0	1	405	1	627
Otu626	GBDP8935-10|Anopheles	79.3	405	84	0	1	405	1	522
Otu630	SSPRA1920-15|Ceratopogonidae|COI-5P	79.4	403	83	0	1	403	1	658
Otu627	GBMIN15378-13|Mecopoda	89.3	403	39	2	1	401	1	658
Otu628	ASPNA738-09|Formicidae|COI-5P|HM435142	90.2	377	37	0	1	405	1	600
Otu629	GMSAL457-13|Neuroptera|COI-5P	89.1	403	44	0	1	405	1	658
Otu631	CNCCJ3571-14|Coleoptera|COI-5P	82.1	403	71	1	1	404	1	658
Otu634	NEPSE117-11|Stigmella	81.7	405	74	0	1	405	1	662
Otu635	ASAMI155-07|Hymenoptera|COI-5P	91.1	403	36	0	1	403	1	657
Otu632	TONAB231-09|Lepidoptera|COI-5P|HM417071	79.9	403	81	0	1	405	1	658
Otu638	CNCHG1679-12|Hemiptera|COI-5P	82.6	403	70	0	1	403	1	658
Otu636	MADAM199-15|Lepidoptera|COI-5P	91.6	403	34	0	1	405	1	658
Otu633	LPMAL056-13|Athetis	95.3	403	19	0	1	405	1	658
Otu641	GMMGT2807-14|Blattodea|COI-5P	92.9	325	23	0	1	410	1	579
Otu642	BCISP2317-15|Diptera|COI-5P	78.9	403	85	0	1	405	1	658
Otu640	DSCOL495-07|Amara	85.4	403	59	0	1	405	1	657
Otu645	BBDIT717-11|Vanderwulpia	75.2	403	92	1	1	397	1	658
Otu644	GBMH0522-06|Sphaerotermes	80.5	405	79	0	1	405	1	805
Otu639	PHLSA551-11|Athetis	95.8	403	17	0	1	405	1	658
Otu646	GBCL2392-06|Cyclotrachelus	90.1	405	40	0	1	405	1	622
Otu643	BLPDP170-10|Carthara	89.8	403	41	0	1	405	1	658
Otu651	GMAGG118-15|Lepidoptera|COI-5P	78.4	403	87	0	1	405	1	658
Otu650	GBCO2726-15|Entomobrya	81.7	405	74	0	1	405	1	1536
Otu649	GBCL15955-13|Acrostiba	81.5	405	75	0	1	405	1	1000
Otu652	PIPW864-10|Diptera|COI-5P	76.4	403	95	0	1	405	1	658
Otu647	GBLN1834-09|Melitaea	81.5	405	75	0	1	405	1	1437
Otu655	NGNAQ291-14|Ceratopogonidae|COI-5P|KT102166	76.2	403	93	2	1	402	1	658
Otu653	ASPNA1270-10|Formicidae|COI-5P|HQ550972	77.7	403	90	0	1	405	1	658
Otu657	PMAIA287-08|Tenebrionidae|COI-5P	80.1	403	80	0	1	403	1	658
Otu648	BLPEA377-11|Palthis	93.1	403	28	0	1	405	1	658
Otu656	GBCOU1321-13|Sitona	77.9	403	89	0	1	405	1	621
Otu654	GMMGD838-14|Diptera|COI-5P	98.5	403	6	0	1	405	1	658
Otu659	JHCOC318-09|Blattodea|COI-5P|HM377098	84.6	402	55	1	1	398	1	657
Otu661	GBA29329-17|Cyrtopogon	78.4	403	73	1	1	391	1	658
Otu663	GACCH138-13|Lithobius	83.1	403	67	1	1	404	1	654
Otu664	CHIPS071-10|Lithobiomorpha|COI-5P|HM405863	82.9	403	69	0	1	405	1	658
Otu660	ASPNA1195-10|Formicidae|COI-5P|HQ550907	90.1	403	40	0	1	403	1	658
Otu665	JHCOC529-09|Blattodea|COI-5P|HM377172	75.5	379	91	1	1	377	1	641
Otu658	QMA2386-13|Psychidae|COI-5P	99.8	403	1	0	1	405	1	658
Otu662	GWORP966-09|Lepidoptera|COI-5P|HM394295	99	403	4	0	1	405	1	658
Otu666	GMMGT2807-14|Blattodea|COI-5P	96.3	325	12	0	1	405	1	579
Otu669	BMBLA067-10|Polyzosteria	84.3	402	63	0	1	405	1	657
Otu668	GBMIN32810-13|Drilaster	85.1	403	60	0	1	405	1	658
Otu670	PHOCT694-11|Exechiopsis|COI-5P|KR747092	77.9	403	89	0	1	405	1	658
Otu667	MACOL008-10|Coleoptera|COI-5P|JF889956	90.1	403	40	0	1	405	1	658
Otu671	JSBTW164-12|Blattidae|COI-5P	80.6	403	78	0	1	403	1	658
Otu675	GBMHH1384-13|Lycorma	81.2	405	76	0	1	405	1	1000
Otu678	GMAGJ378-15|Diptera|COI-5P	75.9	403	97	0	1	405	1	658
Otu673	STRCN057-10|Diptera|COI-5P	98	403	8	0	1	405	1	407
Otu674	GBMIN15225-13|Mecopoda	89.6	403	42	0	1	405	1	658
Otu677	GBMIN18931-13|Pterostichus	91.1	405	36	0	1	405	1	1444
Otu676	ETKII059-12|Coleoptera|COI-5P	87.6	403	50	0	1	403	1	658
Otu672	QMA1964-13|Athetis|COI-5P	100	403	0	0	1	405	1	658
Otu681	LPNGM061-07|Lepidoptera|COI-5P	78.4	403	87	0	1	405	1	658
Otu679	LEPMY646-13|Thysanoptyx	99.3	403	3	0	1	405	1	658
Otu685	MBPT088-15|Blattodea|COI-5P	88.6	404	42	1	1	409	1	654
Otu682	USCOC239-10|Coleoptera|COI-5P|HQ983944	85.4	403	59	0	1	405	1	658
Otu683	ETKH374-12|Hemiptera|COI-5P	85.4	403	59	0	1	405	1	658
Otu689	GBAH12658-15|Apidae|COI-5P|KP258999	89.4	405	43	0	1	405	1	582
Otu684	FRUT578-13|Blastobasis	91.8	403	33	0	1	405	1	658
Otu686	ANICE217-10|Amata	94.3	403	23	0	1	405	1	658
Otu688	COAS1532-12|Staphylinidae|COI-5P	86.4	403	55	0	1	405	1	658
Otu693	ASTAV401-06|Zizyphomyia	79.9	403	81	0	1	405	1	657
Otu694	GBMHH6768-15|Geocoris	83.2	400	67	0	1	405	1	655
Otu697	TER593-14|Isoptera|COI-5P	79.2	403	84	0	1	405	1	658
Otu695	SSPAB6690-13|Megaselia|COI-5P|KM905659	80.4	403	79	0	1	405	1	658
Otu691	PAMA092-13|Botanophila|COI-5P	84.9	403	61	0	1	403	1	658
Otu690	GWORE1681-09|Lepidoptera|COI-5P|GU655715	98.5	403	6	0	1	405	1	658
Otu700	GBCO2759-15|Entomobrya	82.2	405	72	0	1	405	1	1536
Otu692	GBLN3721-14|Episcada	87.4	405	51	0	1	405	1	1461
Otu702	TINDS008-10|Isoptera|COI-5P|HQ581595	88.3	403	47	0	1	405	1	658
Otu696	BLPDT1570-10|Nephodia	91.3	403	35	0	1	405	1	658
Otu699	BLPAE329-06|Caio	82.9	403	69	0	1	405	1	658
Otu701	GBCL15076-13|Atheta	84.9	405	61	0	1	405	1	1000
Otu704	ORTBB852-12|Orphulella	75.7	403	98	0	1	405	1	658
Otu703	GBMOR1183-14|Mecopoda	90	400	40	0	1	405	1	655
Otu705	GBMH8639-13|Neohirasea	90.4	405	39	0	1	405	1	1000
Otu706	NEUBC034-10|Neuroptera|COI-5P|JF839660	78.7	403	85	1	1	404	1	658
Otu708	JHCOC318-09|Blattodea|COI-5P|HM377098	84.3	402	63	0	1	405	1	657
Otu709	JHCOC318-09|Blattodea|COI-5P|HM377098	86.6	402	54	0	1	405	1	657
Otu710	LEATI364-15|Borkhausenia	78.2	403	88	0	1	405	1	658
Otu707	QMA4180-13|Chalcosiinae|COI-5P	99	403	4	0	1	405	1	658
Otu711	GBMIN37873-13|Mycalesis	75.6	405	98	1	1	404	1	1487
Otu716	GBMYR1098-15|Lithobiomorpha|COI-5P|KX458685	79.5	327	63	1	1	323	1	608
Otu714	SSPRA1465-15|Ceratopogonidae|COI-5P	79.7	403	82	0	1	405	1	643
Otu713	ANIAF472-11|Erythrobapta	81.1	403	76	0	1	405	1	658
Otu715	UAMIC2956-15|Blaesoxipha	88.6	403	46	0	1	405	1	658
Otu712	MAMAN186-12|Neuroptera|COI-5P	100	403	0	0	1	405	1	658
Otu724	GBMH8641-13|Orestes	83.5	327	52	1	1	327	1	1000
Otu725	GBMIN29293-13|Coptotermes	98.8	403	5	0	1	405	1	658
Otu719	GBMHH1794-13|Biasticus|COI-5P|JQ888558	94	403	24	0	1	403	1	793
Otu717	LNOUD1811-12|Lepidoptera|COI-5P	85.1	403	60	0	1	405	1	658
Otu718	JHCOC318-09|Blattodea|COI-5P|HM377098	89.1	402	44	0	1	405	1	657
Otu723	CNPAA227-13|Scaptomyza	82.9	403	69	0	1	405	1	658
Otu721	GBLN2102-09|Napeogenes	77	408	91	1	1	408	1	1392
Otu722	GBMIN36038-13|Meandrusa	88.6	405	46	0	1	405	1	1527
Otu728	GBAH2166-06|Odontoponera	92.3	405	31	0	1	405	1	841
Otu729	GBMYR360-15|Lithobiomorpha|COI-5P	82.6	403	70	0	1	405	1	658
Otu726	AMUB240-11|Lepidoptera|COI-5P	92.1	403	32	0	1	405	1	658
Otu727	GBLN3799-14|Godyris	81.2	405	76	0	1	405	1	1461
Otu731	BBDCP841-10|Sericomyia	75	404	79	3	1	385	1	639
Otu732	HEQT014-08|Hemiptera|COI-5P	99	403	4	0	1	405	1	658
Otu733	COLFG705-14|Coleoptera|COI-5P	83.9	403	65	0	1	405	1	658
Otu735	JHCOC318-09|Blattodea|COI-5P|HM377098	85.1	402	60	0	1	405	1	657
Otu736	DARW175-15|Hymenoptera|COI-5P	79.2	403	84	0	1	405	1	658
Otu734	GBCL0767-06|Coccotrypes	85.7	405	58	0	1	405	1	637
Otu738	PBSLI022-09|Phasmatodea|COI-5P|HM425686	85.6	403	58	0	1	405	1	658
Otu737	GBMIN33762-13|Pantherodes	81.7	405	74	0	1	405	1	1476
Otu730	GMBCG008-15|Lepidoptera|COI-5P	99.7	334	1	0	1	405	1	588
Otu740	VAQT129-08|Pycnoscelus	97.8	403	9	0	1	405	1	658
Otu745	SSWLE1803-13|Aristotelia	89.4	235	25	0	1	235	1	549
Otu742	GBLN3756-14|Pteronymia	76.8	406	93	1	1	406	1	1461
Otu743	CHRFI589-11|Diptera|COI-5P|JF870914	75.6	401	98	0	1	401	1	658
Otu750	SSPAC12419-13|Hemiptera|COI-5P	94.2	293	17	0	1	405	1	533
Otu739	QMA2182-13|Barsine	100	403	0	0	1	405	1	658
Otu748	GBMIN33908-13|Epiphyas	76	405	97	0	1	405	1	1498
Otu747	GBMOR1178-14|Mecopoda	81	400	51	2	1	381	1	655
Otu749	MATHR091-10|Haplothrips	88.4	405	47	0	1	405	1	439
Otu741	COLNF2553-15|Coleoptera|COI-5P	86.4	403	55	0	1	405	1	658
Otu746	COLON013-10|Coleoptera|COI-5P|KR483133	90.8	403	37	0	1	405	1	658
Otu753	SARBF747-14|Lepidoptera|COI-5P	77.6	406	88	1	1	408	1	658
Otu754	ASIND3532-12|Diptera|COI-5P	75.4	403	75	4	1	381	1	658
Otu751	ABLCU606-09|Paectes	88.6	403	46	0	1	405	1	658
Otu752	DQGM571-10|Lepidoptera|COI-5P|HM399783	100	403	0	0	1	405	1	658
Otu755	GBLN5603-15|Catonephele	84	405	65	0	1	405	1	1472
Otu760	PSFOR397-13|Hymenalia	83.6	403	66	0	1	405	1	658
Otu759	SDRVD024-13|Blattodea|COI-5P	78.7	403	86	0	1	405	1	658
Otu761	CNFNF2199-14|Megaselia|COI-5P|KT096079	81.4	403	75	0	1	405	1	658
Otu763	GBMOR815-13|Diexis	76.3	405	96	0	1	405	1	715
Otu764	GBMIN12722-13|Blattella	85.9	403	54	2	1	402	1	658
Otu762	GBCL18293-14|Graphoderus	84	405	65	0	1	405	1	1305
Otu765	GBLN3746-14|Oleria	77.5	405	81	2	1	395	1	1461
Otu767	GBA23603-15|Blattodea|COI-5P|KF155072	83.4	404	63	1	1	409	1	474
Otu768	EMPID004-13|Platypalpus	83.6	403	66	0	1	405	1	657
Otu771	ETKH991-13|Hemiptera|COI-5P	85.1	403	60	0	1	405	1	658
Otu769	ASANG876-10|Tetramorium	84.9	403	61	0	1	405	1	658
Otu766	ANICE217-10|Amata	94.8	403	21	0	1	405	1	658
Otu770	MBPT088-15|Blattodea|COI-5P	88.8	401	44	1	1	406	1	654
Otu772	MAMTP1762-13|Hemiptera|COI-5P|KY835549	89.3	403	43	0	1	405	1	658
Otu776	FSA651-12|Hymenoptera|COI-5P	81.4	403	75	0	1	405	1	658
Otu773	GMBCC003-15|Hemiptera|COI-5P	99.3	403	3	0	1	405	1	658
Otu774	GWORC1502-08|Lepidoptera|COI-5P	97	369	11	0	1	405	1	583
Otu778	RDOPO520-10|Lepidoptera|COI-5P|HM382154	75.7	403	98	0	1	405	1	627
Otu777	MAMTP1739-13|Hemiptera|COI-5P|KY835820	82.4	403	64	1	1	398	1	658
Otu775	ANICH004-10|Pedois	91.6	403	34	0	1	405	1	658
Otu781	NLYCA219-13|Lepidoptera|COI-5P	78.4	403	87	0	1	405	1	658
Otu783	MAORT029-10|Gastrimargus	78	404	88	1	1	406	1	658
Otu779	GMARO028-14|Coleoptera|COI-5P	90.6	403	38	0	1	405	1	658
Otu780	LPABB850-09|Apamea	91.6	403	34	0	1	405	1	658
Otu787	TER042-11|Isoptera|COI-5P	77.9	403	73	2	1	387	1	658
Otu782	GWOTB302-12|Lepidoptera|COI-5P	97	403	12	0	1	405	1	658
Otu785	GWOSW586-11|Lepidoptera|COI-5P	96.2	235	9	0	1	235	1	658
Otu784	GBLN3744-14|Oleria	79	405	85	0	1	405	1	1461
Otu790	GBMH8641-13|Orestes	83.7	405	66	0	1	405	1	1000
Otu788	GBCL24591-15|Hydaticus	78.8	405	86	0	1	405	1	1491
Otu789	ASNOR583-11|Diptera|COI-5P	83.9	403	65	0	1	405	1	658
Otu791	ASANA717-06|Hymenoptera|COI-5P	84.6	403	62	0	1	405	1	657
Otu792	WALPB5728-15|Oecophorinae|COI-5P	89.8	235	24	0	1	235	1	577
Otu786	LEPMY163-13|Hydrillodes	100	403	0	0	1	405	1	658
Otu793	CNCCB1279-11|Coleoptera|COI-5P	87.8	403	49	0	1	405	1	658
Otu796	GBMIN26985-13|Loxoblemmus	88.4	405	41	1	1	399	1	1536
Otu794	GMCRT859-13|Coleoptera|COI-5P	84.4	403	63	0	1	405	1	658
Otu797	MADIP135-10|Diptera|COI-5P	97.8	403	9	0	1	405	1	658
Otu795	LBEOW2208-11|Lepidoptera|COI-5P	98.3	403	7	0	1	405	1	658
Otu800	MAMTD528-12|Eysarcoris	88.1	403	48	0	1	405	1	658
Otu799	LYMAB1572-15|Diptera|COI-5P	96.8	403	13	0	1	405	1	658
Otu805	MSAC1220-13|Orthoptera|COI-5P	79.6	401	64	3	1	385	1	658
Otu798	LSAFR1990-12|Naarda	97	403	12	0	1	405	1	658
Otu801	GMMGT2807-14|Blattodea|COI-5P	89.5	325	34	0	1	405	1	579
Otu802	GBMOR1182-14|Mecopoda	92	400	32	0	1	405	1	655
Otu804	GBMIN15378-13|Mecopoda	88.3	403	42	2	1	400	1	658
Otu803	TIPTW357-10|Diptera|COI-5P|HQ979777	85.4	403	59	0	1	405	1	658
Otu806	FBCOB662-10|Carphacis	84.4	403	63	0	1	405	1	658
Otu807	SYC9122-14|Lepidoptera|COI-5P|KX053626	94	403	24	0	1	405	1	658
Otu808	LOFLA162-06|Isa	82.4	404	70	1	1	406	1	658
Otu809	GBMOR1175-14|Mecopoda	91.8	400	33	0	1	405	1	655
Otu811	LNOUC1250-11|Lepidoptera|COI-5P	77.7	372	83	0	1	405	1	627
Otu810	CNGBF1520-14|Dyspyralis	89.6	402	42	0	1	405	1	657
Otu812	KHYME3071-13|Hymenoptera|COI-5P	84.9	403	61	0	1	405	1	658
Otu813	GMBCG1728-15|Diptera|COI-5P	94.9	331	17	0	1	405	1	585
Otu815	JHCOC318-09|Blattodea|COI-5P|HM377098	87.1	402	52	0	1	405	1	657
Otu817	GBMHH6822-15|Caenocoris	82.2	405	72	0	1	405	1	1370
Otu814	GMBCM590-15|Diptera|COI-5P	100	334	0	0	1	405	1	588
Otu818	LEPKM066-10|Lepidoptera|COI-5P|HM877378	94.5	403	22	0	1	405	1	658
Otu819	MHMYK9903-15|Lepidoptera|COI-5P	81.6	403	74	0	1	405	1	658
Otu821	GBMH8051-10|Euantissa	85.7	405	58	0	1	405	1	889
Otu816	ASTAI857-06|Drino	93.1	403	28	0	1	405	1	657
Otu823	SIHET758-13|Scolopostethus	85.4	403	59	0	1	403	1	504
Otu820	GWOTB471-12|Lepidoptera|COI-5P	96	403	16	0	1	405	1	658
Otu824	GBMOR1665-15|Loxoblemmus	88	400	48	0	1	405	1	655
Otu828	ETK441-12|Hymenoptera|COI-5P	87.6	403	50	0	1	405	1	658
Otu829	NBINS213-14|Pimeliinae|COI-5P	81.6	403	74	0	1	405	1	658
Otu825	GBMIN35313-13|Anopheles	80	405	81	0	1	405	1	1537
Otu827	GMMGD4683-14|Orthoptera|COI-5P	99.4	351	2	0	1	405	1	606
Otu830	JHCOC318-09|Blattodea|COI-5P|HM377098	87.6	402	50	0	1	405	1	657
Otu835	GBCH10179-13|Periegops	79.5	405	83	0	1	405	1	1000
Otu826	GMESJ361-14|Diptera|COI-5P	87.6	403	50	0	1	405	1	658
Otu832	SYC5435-14|Balta	83.1	403	68	0	1	405	1	656
Otu834	GBMWN087-15|Diptera|COI-5P	78.7	403	86	0	1	405	1	658
Otu831	GBGL19020-15|Heliconius	84.4	405	63	0	1	405	1	1506
Otu836	ASPNA2315-11|Hymenoptera|COI-5P	86.8	403	53	0	1	403	1	658
Otu837	ASPNA2290-11|Hymenoptera|COI-5P	83.1	403	68	0	1	405	1	658
Otu839	ACGAD211-10|Camponotus	81.4	403	66	2	1	396	1	658
Otu843	GMSAS057-13|Blattodea|COI-5P	76.7	403	66	2	1	377	1	658
Otu842	GBMOR1190-14|Mecopoda	84.8	400	45	1	1	389	1	655
Otu840	ASPAL025-09|Hymenoptera|COI-5P	92.6	403	30	0	1	403	1	658
Otu844	CNCCD885-11|Coleoptera|COI-5P	84.1	403	64	0	1	405	1	658
Otu846	GBMOR1190-14|Mecopoda	85	400	60	0	1	405	1	655
Otu841	GBMIN32593-13|Opsiphanes	82.2	405	72	0	1	405	1	1450
Otu845	GMSAS057-13|Blattodea|COI-5P	84.9	403	57	1	1	401	1	658
Otu838	DQGM993-10|Lepidoptera|COI-5P|HM400099	98.5	403	6	0	1	405	1	658
Otu847	COLSA2014-14|Entomobryomorpha|COI-5P	84.6	403	62	0	1	405	1	658
Otu848	GBAHF540-14|Cephalotes	79.9	403	81	0	1	403	1	1463
Otu850	HCNCS189-09|Henrylygus	76.4	403	94	1	1	404	1	658
Otu858	ETKII1186-13|Blattodea|COI-5P	79.4	223	46	0	1	223	1	639
Otu856	PHLAD459-11|Coleophora	75.2	403	100	0	1	405	1	658
Otu849	GBAH11692-15|Nylanderia	99.5	401	2	0	1	405	1	656
Otu857	MBPT088-15|Blattodea|COI-5P	86.5	400	45	1	1	396	1	654
Otu855	CWLTH011-12|Lepidoptera|COI-5P	85.6	403	12	2	1	359	1	658
Otu859	ASTAC202-06|Lespesia	78.2	403	88	0	1	405	1	657
Otu861	ISOUS056-12|Coptotermes|COI-5P	86.4	403	55	0	1	405	1	623
Otu854	ETKH399-12|Hemiptera|COI-5P	88.1	403	48	0	1	405	1	658
Otu853	LPMAL306-14|Hydrillodes|COI-5P	98.8	403	5	0	1	405	1	658
Otu860	ASTOR297-11|Lepidoptera|COI-5P	100	403	0	0	1	405	1	658
Otu864	GBCO2762-15|Entomobrya	81.7	405	74	0	1	405	1	1536
Otu862	CNCLA758-13|Lepidoptera|COI-5P	82.6	403	70	0	1	405	1	658
Otu866	GMMGG952-14|Orthoptera|COI-5P	84.7	334	38	2	1	392	1	573
Otu867	GBGLL809-15|Aloeides	79	405	81	2	1	401	1	1207
Otu865	STDA896-07|Lepidoptera|COI-5P	84.6	403	62	0	1	405	1	658
Otu863	GMMGI684-14|Coleoptera|COI-5P	99.3	301	2	0	1	405	1	546
Otu874	LNAUU1050-15|Haimbachia	100	394	0	0	1	396	1	398
Otu868	GBMIN25363-13|Lepidoptera|COI-5P|JQ344585	99.7	359	1	0	1	405	1	614
Otu871	GBMH0542-06|Labritermes	82.2	405	72	0	1	405	1	805
Otu873	GBAHF332-13|Dolichoderus	88.8	403	45	0	1	405	1	639
Otu870	TTMDI431-10|Sciomyzidae|COI-5P|HQ581903	86.4	403	55	0	1	405	1	658
Otu878	GBMH6226-09|Odontotermes	99.5	405	2	0	1	405	1	1176
Otu879	MCCAA1167-12|Ceratopogonidae|COI-5P	77.2	403	92	0	1	403	1	658
Otu881	CNWLJ186-12|Parametriocnemus|COI-5P|KM927083	78.4	403	87	0	1	405	1	658
Otu882	GBAHF524-14|Cephalotes	78.7	403	86	0	1	403	1	1463
Otu872	LEPMY1397-15|Oxaenanus	100	403	0	0	1	405	1	655
Otu876	MAHYM468-10|Hymenoptera|COI-5P|JF866317	88.8	403	45	0	1	405	1	658
Otu875	MAMTW256-14|Coleoptera|COI-5P|KY842915	92.2	334	26	0	1	405	1	588
Otu884	GBMH0522-06|Sphaerotermes	79.8	405	82	0	1	405	1	805
Otu877	BLPEE476-12|Lepidoptera|COI-5P	92.3	403	31	0	1	405	1	658
Otu883	GBMIN33769-13|Hemistola	82	405	73	0	1	405	1	1476
Otu885	GBDP5760-09|Allograpta	77.8	405	90	0	1	405	1	1380
Otu888	GBMIN25272-13|Hemiptera|COI-5P|JQ344767	100	235	0	0	1	235	1	614
Otu887	GBMHH1259-13|Himacerus	86.2	405	56	0	1	405	1	1000
Otu890	GBMIN15218-13|Mecopoda	92.1	403	32	0	1	405	1	658
Otu892	GBMIN13208-13|Mystacinobia	77.6	406	90	1	1	406	1	1435
Otu896	GBMIN25809-13|Hymenoptera|COI-5P|JQ344560	100	359	0	0	1	405	1	614
Otu893	GBMIN26985-13|Loxoblemmus	89.1	405	44	0	1	405	1	1536
Otu894	MHMYM2964-14|Lepidoptera|COI-5P	77.2	403	92	0	1	405	1	658
Otu895	CFWII076-10|PericomaTelmatoscopus|COI-5P|JF870720	78.4	403	87	0	1	405	1	658
Otu891	GBDP1590-06|Scaeva	83.7	398	65	0	1	405	1	598
Otu900	OUENT144-09|Hemiptera|COI-5P	85.9	403	57	0	1	405	1	407
Otu897	MYFI021-14|LuciolinaeGEN	97.3	405	11	0	1	405	1	666
Otu898	BBLOB162-11|Scybalistodes	88.6	403	46	0	1	405	1	658
Otu901	MHMYK6323-15|Lepidoptera|COI-5P	90.3	403	39	0	1	405	1	658
Otu899	LPYPB224-08|Lepidoptera|COI-5P	89.6	403	42	0	1	405	1	658
Otu907	ASBZI291-10|Coleoptera|COI-5P|JN288018	83.6	403	66	0	1	405	1	658
Otu906	GBGLT373-15|Lorita	78	405	89	0	1	405	1	1528
Otu903	MLP362-10|Hemiptera|COI-5P	82.1	403	72	0	1	405	1	658
Otu905	BBDEC016-09|Laphria	81.6	403	74	0	1	405	1	658
Otu909	GBA29251-16|Fallia	76.3	405	96	0	1	405	1	1212
Otu910	EPNG744-09|Lepidoptera|COI-5P|GU695410	78.2	403	79	2	1	396	1	658
Otu908	GBMOR1190-14|Mecopoda	94	400	24	0	1	405	1	655
Otu912	GBMH8641-13|Orestes	84.9	405	61	0	1	405	1	1000
Otu914	GBLN3764-14|Pteronymia	76.5	405	95	0	1	405	1	1461
Otu915	NGNAR240-14|Camptochaeta	85.6	403	58	0	1	405	1	658
Otu916	GCOL10860-16|Scaphisoma	84.6	403	62	0	1	405	1	658
Otu919	PBSLI157-12|Phasmatodea|COI-5P|KJ201975	79.9	403	81	0	1	405	1	658
Otu918	CNCCJ3819-14|Coleoptera|COI-5P	79.9	403	81	0	1	405	1	658
Otu921	GBMOR1189-14|Mecopoda	89.2	400	42	1	1	404	1	655
Otu920	GBMIN15435-13|Conocephalus	81.9	403	73	0	1	405	1	658
Otu911	JDPML016-10|Lepidoptera|COI-5P|HM860216	90.8	403	37	0	1	405	1	658
Otu924	GMMGG952-14|Orthoptera|COI-5P	87.1	334	43	0	1	393	1	573
Otu926	TER613-14|Isoptera|COI-5P	77.2	403	90	2	1	403	1	658
Otu922	GMHGR033-13|Coleoptera|COI-5P	94.5	403	22	0	1	405	1	658
Otu923	ASTOR181-11|Lepidoptera|COI-5P	96.3	403	15	0	1	405	1	658
Otu928	TMTER251-15|Isoptera|COI-5P	82.9	403	69	0	1	403	1	658
Otu925	GBLN2310-09|Euxanthe	80.5	405	79	0	1	405	1	1431
Otu932	GBMH1519-06|Dolichopoda	81.5	405	75	0	1	405	1	637
Otu927	GMMGD441-14|Lepidoptera|COI-5P	99	403	4	0	1	405	1	658
Otu934	GBAH12658-15|Apidae|COI-5P|KP258999	90.4	405	39	0	1	405	1	582
Otu931	SSPAC10798-13|Zyras	92.6	403	30	0	1	405	1	658
Otu933	MIMAD004-15|Lepidoptera|COI-5P	82.9	403	69	0	1	405	1	658
Otu930	ARCTD217-12|Lepidoptera|COI-5P	91.3	403	35	0	1	405	1	658
Otu938	GBGL1776-06|Caio	75.9	403	97	0	1	405	1	657
Otu937	GBAHF096-13|Camponotus	97.8	403	9	0	1	405	1	657
Otu936	CNBFO629-15|Pteromalidae|COI-5P|KX535233	85.4	397	58	0	1	399	1	652
Otu939	MYFI021-14|LuciolinaeGEN	92.8	403	29	0	1	403	1	666
Otu940	GBMIN14440-13|Bembidion	86.2	405	56	0	1	405	1	1495
Otu935	GBMIN25897-13|Lepidoptera|COI-5P|JQ344380	94.4	359	20	0	1	405	1	614
Otu941	ASIND3532-12|Diptera|COI-5P	75.7	403	75	3	1	382	1	658
Otu942	ASTAP994-07|Zizyphomyia	78.9	403	84	1	1	404	1	657
Otu943	ZGLC034-12|Hemiptera|COI-5P	88.3	403	47	0	1	403	1	573
Otu947	GBMOR1190-14|Mecopoda	87.8	400	49	0	1	405	1	655
Otu945	GMGST251-13|Entomobryidae|COI-5P	85.9	403	57	0	1	405	1	658
Otu946	GMBCF3830-15|Hymenoptera|COI-5P	92.6	337	25	0	1	405	1	582
Otu944	DQGM279-08|Lepidoptera|COI-5P	100	403	0	0	1	405	1	658
Otu953	GMAFW261-15|Araneae|COI-5P	76.4	403	95	0	1	405	1	630
Otu950	GBGLP399-14|Teriocolias	77	405	93	0	1	405	1	1422
Otu948	LNAUS3653-13|Sericosema	82.9	403	69	0	1	403	1	658
Otu951	MAMTF1414-12|Cicadellidae|COI-5P|KY835287	91.6	403	34	0	1	405	1	658
Otu954	GBMOR1190-14|Mecopoda	90	400	37	1	1	402	1	655
Otu955	GMSAX1062-14|Coleoptera|COI-5P	82.9	403	69	0	1	405	1	658
Otu952	ASLAM576-11|Rogeria	83.1	403	68	0	1	403	1	658
Otu956	GBCH11038-13|Sinopoda	88.9	405	45	0	1	405	1	684
Otu949	GWOTK416-12|Lepidoptera|COI-5P	93.5	403	26	0	1	405	1	658
Otu959	GBMIN11068-12|Paraparatrechina	81.2	405	76	0	1	405	1	1054
Otu958	GBCL15211-13|Onymacris	83.5	405	67	0	1	405	1	1000
Otu960	PSFOR897-14|Nacerdes	83.9	403	65	0	1	405	1	658
Otu957	QMA3292-13|Idia|COI-5P	99.7	398	1	0	1	405	1	653
Otu961	GBGLP643-15|Tatochila	80.2	405	80	0	1	405	1	1472
Otu964	BLPAB297-06|Diacme	76.7	403	94	0	1	405	1	658
Otu963	GMSAS057-13|Blattodea|COI-5P	86.1	403	56	0	1	405	1	658
Otu962	DIPNO076-09|Sphaeroceridae|COI-5P|GU656917	82.6	403	70	0	1	405	1	658
Otu965	GMCRX052-13|Lepidoptera|COI-5P	84.4	403	63	0	1	405	1	658
Otu971	GMESK140-14|Diptera|COI-5P	77.8	212	43	2	1	212	1	658
Otu969	AEDNA478-12|Derotanypus|COI-5P|KC502204	78.2	403	88	0	1	405	1	658
Otu968	GBAHF332-13|Dolichoderus	85.1	403	57	1	1	402	1	639
Otu967	GBCL15684-13|Hydrosmecta	86.2	405	56	0	1	405	1	1000
Otu970	BBLPA708-10|Anacampsis	78.7	403	86	0	1	405	1	658
Otu966	GWOTO548-15|Lepidoptera|COI-5P	96.5	403	14	0	1	405	1	658
Otu973	GBMOR1670-15|Loxoblemmus	87.8	400	49	0	1	405	1	655
Otu972	ANICV366-11|Xylorycta	81.1	403	76	0	1	405	1	658
Otu978	JWDCJ372-11|Derotanypus|COI-5P|JF877960	78.2	403	88	0	1	405	1	658
Otu975	MACOL590-10|Coleoptera|COI-5P|JF890424	86.1	403	56	0	1	405	1	658
Otu979	SSPAC10798-13|Zyras	79.7	403	36	1	1	359	1	658
Otu977	GBAHF103-13|Oecophylla	100	403	0	0	1	403	1	657
Otu974	GWOTF320-12|Tephronia	91.6	403	34	0	1	405	1	658
Otu984	GAISO233-14|Microtermes	97.3	403	11	0	1	403	1	912
Otu980	GBCH0502-06|Stemmops	78.8	405	86	0	1	405	1	471
Otu985	MBPT088-15|Blattodea|COI-5P	87	400	52	0	1	405	1	654
Otu983	GBORT622-15|Gryllomorpha	82.9	403	69	0	1	405	1	658
Otu981	LEPKB238-10|Lepidoptera|COI-5P	99.3	403	3	0	1	405	1	658
Otu987	PMAIA154-08|Polyzosteria	84.1	403	61	1	1	402	1	658
Otu990	GMAFW261-15|Araneae|COI-5P	76.2	403	96	0	1	405	1	630
Otu986	LYMAA3971-14|Orthoptera|COI-5P	84.1	403	64	0	1	405	1	658
Otu989	GMMGT2807-14|Blattodea|COI-5P	92.6	325	24	0	1	405	1	579
Otu992	GBMH5229-09|Thoradonta	98	400	8	0	1	405	1	648
Otu988	CNCHG1154-12|Peltonotellus	82.6	403	70	0	1	405	1	403
Otu991	JHCOC436-09|Blattodea|COI-5P	77.1	402	59	1	1	372	1	657
Otu996	GBMOR784-13|Sphingonotus	75.1	405	101	0	1	405	1	715
Otu995	CER075-12|Acanthoderes|COI-5P	82.9	403	69	0	1	405	1	609
Otu998	ASDMT077-11|Diptera|COI-5P	82.6	403	70	0	1	405	1	658
Otu993	MACOL2621-12|Coleoptera|COI-5P	94.8	403	21	0	1	405	1	658
Otu997	GBCL15650-13|Zyras|COI-5P|JN581935	85.9	405	57	0	1	405	1	1000
Otu999	GWOR2978-08|Lepidoptera|COI-5P	82.9	403	69	0	1	405	1	658
Otu1000	GBMOR1190-14|Mecopoda	88	399	42	1	1	398	1	655
Otu994	LEPKA819-09|Lepidoptera|COI-5P|GU662559	95.3	403	19	0	1	405	1	658
Otu1002	SYC8727-14|Chironomidae|COI-5P|KX051945	99.3	403	3	0	1	405	1	658
Otu1001	ASARD775-11|Lepidoptera|COI-5P	88.3	403	47	0	1	405	1	658
Otu1004	GBA28422-15|Ischnopsyllus	78	405	89	0	1	405	1	1239
Otu1003	GBLN3745-14|Oleria	89.1	405	44	0	1	405	1	1461
Otu1006	GAISO277-15|Rugitermes	79.5	405	79	2	1	401	1	1545
Otu1005	GBLN3764-14|Pteronymia	75.7	391	83	1	1	379	1	1461
Otu1011	GBMH6238-09|Procryptotermes	76.5	405	95	0	1	405	1	972
Otu1008	GMAFO418-15|Lepidoptera|COI-5P	81.1	403	74	2	1	403	1	658
Otu1007	GMBCE2324-15|Lepidoptera|COI-5P	97.3	334	9	0	1	405	1	589
Otu1010	GMMGD3392-14|Hemiptera|COI-5P	91.1	403	36	0	1	405	1	658
Otu1013	GBCL15948-13|Bamona|COI-5P|KC132758	81.4	409	72	1	1	409	1	1000
Otu1014	EZCHA124-07|Charaxes	80.9	403	77	0	1	405	1	658
Otu1017	ANIAB475-11|Lichenaula	77.9	403	88	1	1	404	1	658
Otu1015	SYC1334-14|Simodactylus	79.2	403	84	0	1	405	1	658
Otu1016	TTSOW172-10|Blattodea|COI-5P|HM385630	86.1	403	55	1	1	404	1	658
Otu1019	GMSAJ113-13|Coleoptera|COI-5P	85.1	403	60	0	1	405	1	658
Otu1024	GBMIN27106-13|Teleogryllus	77	405	93	0	1	405	1	1539
Otu1020	ASPNA916-10|Formicidae|COI-5P|HQ927111	96	403	16	0	1	405	1	658
Otu1018	ASHYM2831-13|Diptera|COI-5P	86.1	403	56	0	1	405	1	658
Otu1023	GBA8479-12|Siphonoperla	79.8	405	82	0	1	405	1	1486
Otu1026	GMMGB239-14|Diptera|COI-5P	98.7	379	5	0	1	405	1	634
Otu1025	GBDP15344-14|Hydrotaea	91.9	405	33	0	1	405	1	1536
Otu1022	GWOSX543-11|Lepidoptera|COI-5P	93.1	403	28	0	1	405	1	658
Otu1031	LYMAA3971-14|Orthoptera|COI-5P	79.7	403	79	2	1	402	1	658
Otu1028	GBGL9873-12|Melinaea	82.7	405	70	0	1	405	1	1400
Otu1034	GBMOR1191-14|Mecopoda	82.8	408	62	1	1	413	1	655
Otu1029	GMBCE2312-15|Lepidoptera|COI-5P	98.5	334	5	0	1	405	1	588
Otu1030	GMBCF4241-15|Diptera|COI-5P	99.1	334	3	0	1	405	1	588
Otu1033	GMARP931-14|Coleoptera|COI-5P	78.2	403	39	2	1	356	1	658
Otu1035	GBGL18586-15|Dendrolimus	75.1	405	101	0	1	405	1	1528
Otu1032	COLFA065-10|Aleochara	87.1	403	52	0	1	405	1	658
Otu1036	GBAHF076-13|Myrmica	95.5	403	18	0	1	405	1	657
Otu1037	ARCTD1049-15|Lepidoptera|COI-5P	75.4	402	97	1	1	407	1	654
Otu1038	LEATF182-14|Brachmia	76.7	403	94	0	1	405	1	658
Otu1040	ASAZT049-11|Formicidae|COI-5P	84.1	403	64	0	1	405	1	658
Otu1041	ASSCR2856-12|Coleoptera|COI-5P	78.7	403	84	2	1	403	1	658
Otu1042	MEDLB136-10|Coleoptera|COI-5P|JF890782	83.4	403	67	0	1	405	1	658
Otu1047	WAMA1387-15|Blattodea|COI-5P	77.9	408	85	1	1	410	1	658
Otu1043	GBMIN25318-13|Elusa|COI-5P|JQ344675	100	235	0	0	1	235	1	614
Otu1046	BMBLA067-10|Polyzosteria	81.3	402	67	1	1	397	1	657
Otu1039	LEPKA560-09|Lepidoptera|COI-5P|HM377338	93.3	403	27	0	1	405	1	658
Otu1049	AUSCA158-12|Hemiptera|COI-5P	91.3	403	35	0	1	405	1	658
Otu1050	GMARO274-14|Diptera|COI-5P	78.2	403	88	0	1	405	1	658
Otu1048	SSPPA1601-15|Cercyon	86.1	403	56	0	1	405	1	658
Otu1051	GMAFG262-15|Diptera|COI-5P	77.9	403	89	0	1	405	1	658
Otu1052	ANTSP585-15|Gomphiocephalus	81.6	403	74	0	1	405	1	634
Otu1054	CNCHC221-11|Cymus	81.9	403	73	0	1	405	1	658
Otu1057	WAMA1386-15|Blattodea|COI-5P	81.4	403	67	1	1	397	1	540
Otu1053	GBMIN33823-13|Angerona	78.5	405	87	0	1	405	1	1476
Otu1055	GBMIN33709-13|Naxa	85.4	405	59	0	1	405	1	1476
Otu1058	CER043-12|Micropsyrassa	80.9	403	77	0	1	405	1	658
Otu1060	EBCCH739-11|Agabus	78.2	403	88	0	1	405	1	658
Otu1061	GBCL5191-09|Brassicogethes	81	405	77	0	1	405	1	1464
Otu1063	GMHDB124-13|Lepidoptera|COI-5P	79.7	403	82	0	1	405	1	658
Otu1059	BDOR006-12|Leucophenga	86.9	405	53	0	1	405	1	704
Otu1062	MACOL2941-13|Coleoptera|COI-5P	92.3	403	31	0	1	405	1	658
Otu1065	GBMOR602-13|Gryllus	78.5	326	65	2	1	395	1	1000
Otu1064	WALPI500-15|Dictyopharidae|COI-5P	82.4	403	71	0	1	405	1	658
Otu1068	IBLPY286-12|Lepidoptera|COI-5P	75.4	406	89	6	1	400	1	658
Otu1067	FBCTW007-14|Peckia	81.6	403	74	0	1	405	1	658
Otu1070	CNCHB185-11|Corimelaena	81.4	403	75	0	1	405	1	658
Otu1069	GBGL18962-15|Heliconius	77.5	405	91	0	1	405	1	1506
Otu1066	BLPCI592-08|Dypterygia	91.1	403	36	0	1	405	1	658
Otu1072	GBAH1555-06|Prosevania	83.1	403	68	0	1	403	1	687
Otu1071	ASANX463-10|Formicidae|COI-5P|HM880901	85.1	403	60	0	1	405	1	642
Otu1073	GBBSP1181-15|Hypsosinga	88.6	403	46	0	1	405	1	658
Otu1075	GMSAS057-13|Blattodea|COI-5P	83.4	409	62	1	1	411	1	658
Otu1076	GMHGI435-13|Coleoptera|COI-5P	88.9	235	26	0	1	235	1	658
Otu1074	JHCOC318-09|Blattodea|COI-5P|HM377098	86.6	402	54	0	1	405	1	657
Otu1078	GMSAS057-13|Blattodea|COI-5P	82.4	403	53	1	1	387	1	658
Otu1077	ARMOT539-12|Lepidoptera|COI-5P	80.3	407	76	1	1	409	1	658
Otu1079	CNCHA839-11|Dictyonota	79.9	403	81	0	1	403	1	658
Otu1082	GBMOR1164-14|Velarifictorus	78.8	415	77	1	1	415	1	1536
Otu1080	BLPEE1235-12|Lepidoptera|COI-5P	81.4	403	72	1	1	402	1	658
Otu1081	GBDP5026-08|Drosophila	84.4	405	63	0	1	405	1	714
Otu1083	COLFG007-13|Acmaeops	87.8	403	49	0	1	405	1	658
Otu1085	PYRG414-11|Lepidoptera|COI-5P|JN266220	75.2	403	97	1	1	402	1	658
Otu1084	DPAST565-11|Dolichopodidae|COI-5P	85.9	403	57	0	1	405	1	658
Otu1086	CNC1280-11|Coleoptera|COI-5P	88.6	403	46	0	1	405	1	658
Otu1087	MAMTE064-12|Sciaridae|COI-5P|KY835837	95	403	20	0	1	405	1	658
Otu1091	GBMYR407-15|Lithobiomorpha|COI-5P	79.9	403	71	1	1	395	1	658
Otu1094	LEPPC1320-15|Hemiptera|COI-5P	79.7	403	82	0	1	405	1	658
Otu1089	GBMIN15223-13|Mecopoda	88.1	403	43	1	1	400	1	658
Otu1088	CNCCJ1203-13|Coleoptera|COI-5P	89.1	403	44	0	1	405	1	658
Otu1097	LNOUD1994-12|Lepidoptera|COI-5P	78.9	403	85	0	1	405	1	658
Otu1092	QMA2398-13|Lecithoceridae|COI-5P	100	403	0	0	1	405	1	658
Otu1095	LEEUA843-12|Lepidoptera|COI-5P	81.1	403	76	0	1	405	1	658
Otu1093	WAMA1431-15|Blattodea|COI-5P	87.1	403	52	0	1	405	1	658
Otu1102	KDIPT2239-13|Hemiptera|COI-5P	76.2	235	54	1	1	233	1	658
Otu1090	GBGL10157-12|Micronoctua	96.8	405	13	0	1	405	1	671
Otu1096	GBMIN33661-13|Verticia	87.9	405	49	0	1	405	1	1435
Otu1098	GBCOU5722-14|Coleoptera|COI-5P	87.6	403	50	0	1	405	1	658
Otu1100	GBMIN12616-13|Agriosphodrus	83.2	405	68	0	1	405	1	1251
Otu1099	ASPNA738-09|Formicidae|COI-5P|HM435142	89.1	377	41	0	1	405	1	600
Otu1105	JHCOC390-09|Blattodea|COI-5P	79.4	360	73	1	1	360	1	657
Otu1103	GBMH6509-09|Melanoplus	83.7	392	64	0	1	405	1	1131
Otu1108	GAISO255-15|Odontotermes	98.5	405	6	0	1	405	1	1545
Otu1106	ASANY511-10|Tetramorium	85.9	403	57	0	1	403	1	658
Otu1101	MADAM199-15|Lepidoptera|COI-5P	92.6	403	30	0	1	405	1	658
Otu1109	PBSLI007-09|Phasmatodea|COI-5P|HM425675	81.6	403	74	0	1	405	1	658
Otu1104	QMA2299-13|Arctiinae|COI-5P	100	403	0	0	1	405	1	658
Otu1110	GWORA1820-08|Lepidoptera|COI-5P	77.7	403	90	0	1	405	1	658
Otu1111	ASDMT1466-11|Diptera|COI-5P	79.2	403	84	0	1	405	1	658
Otu1107	GBCOU2932-13|Acmaeops	86.8	403	53	0	1	405	1	658
Otu1116	BBHEM492-10|Hemiptera|COI-5P|HQ929003	83	235	40	0	1	235	1	576
Otu1117	TTSOW175-10|Blattodea|COI-5P|HM385633	93.2	235	16	0	1	235	1	633
Otu1112	ASIND3659-12|Diptera|COI-5P	80.4	403	78	1	1	404	1	658
Otu1113	CNCCE1428-12|Coleoptera|COI-5P	77.1	393	89	1	1	394	1	658
Otu1115	GBMIN22545-13|Gryllus	78.3	405	88	0	1	405	1	1505
Otu1114	BBHCM392-10|Phytocoris	83.4	403	67	0	1	405	1	658
Otu1118	GMARS602-14|Coleoptera|COI-5P	84.9	403	60	1	1	404	1	658
Otu1120	GBGL11566-13|Forbestra	76.8	405	93	1	1	404	1	1463
Otu1119	GBDCU1728-15|Aedes	75.1	405	100	1	1	404	1	1445
Otu1123	ASAHE084-12|Acrosternum	76.2	403	96	0	1	405	1	658
Otu1122	SSJAA2124-13|Brevicornu|COI-5P|KM970549	79.9	403	81	0	1	405	1	658
Otu1125	GBMIN15378-13|Mecopoda	89.3	403	43	0	1	405	1	658
Otu1129	COLSA847-11|Entomobryomorpha|COI-5P	79.9	403	81	0	1	405	1	658
Otu1124	VAQT906-10|Orthoptera|COI-5P|JF839150	86.1	403	56	0	1	405	1	658
Otu1126	ASPNA916-10|Formicidae|COI-5P|HQ927111	92.3	403	31	0	1	405	1	658
Otu1127	ASPAL025-09|Hymenoptera|COI-5P	89.3	403	43	0	1	405	1	658
Otu1128	SSWLA703-13|Zyras	78.1	406	40	2	1	362	1	658
Otu1131	BBHEM141-09|Hemiptera|COI-5P|HM374486	81.1	403	76	0	1	405	1	658
Otu1135	GWOR2983-08|Lepidoptera|COI-5P	76.7	403	93	1	1	404	1	658
Otu1132	GBCOF883-13|Bledius	86.4	403	55	0	1	405	1	658
Otu1130	LOCRC199-08|Lepidoptera|COI-5P	94.3	403	23	0	1	403	1	658
Otu1134	GMBCC2372-15|Hymenoptera|COI-5P	92.4	328	25	0	1	405	1	567
Otu1141	GBDP6753-09|Aedes	76.5	405	95	0	1	405	1	1464
Otu1143	JEBP343-13|Heteroderes	83.7	405	66	0	1	405	1	733
Otu1144	GBMH8641-13|Orestes	85.4	405	59	0	1	405	1	1000
Otu1140	GBMIN27106-13|Teleogryllus	82.7	405	67	1	1	402	1	1539
Otu1139	ANIAA1206-11|Cryptophasa	87.1	403	52	0	1	405	1	658
Otu1138	BBDEE059-10|Pegomya	92.1	403	32	0	1	405	1	658
Otu1145	GBGL5248-09|Jalmenus	76.5	405	94	1	1	404	1	1446
Otu1146	TTDBW493-09|Dolichopodidae|COI-5P|KM570351	78.7	403	86	0	1	405	1	658
Otu1142	SYC4319-14|Diptera|COI-5P|KX052861	89.1	403	44	0	1	403	1	658
Otu1148	GBA16305-14|Hebardina	96.2	400	15	0	1	405	1	655
Otu1149	PHSAU1218-12|Limnaecia|COI-5P	92.3	403	31	0	1	405	1	633
Otu1152	GAISO305-15|Sphaerotermes	75.3	405	75	1	1	380	1	1542
Otu1151	GBCL24591-15|Hydaticus	79	405	85	0	1	405	1	1491
Otu1157	GACCH492-14|Lithobius	79.2	404	67	2	1	387	1	812
Otu1153	GBGL10657-12|Papilio	77.3	405	89	1	1	402	1	1243
Otu1155	MAHEM1112-13|Hemiptera|COI-5P	82.1	403	72	0	1	405	1	658
Otu1156	BBUSE1085-11|Zelotes|COI-5P	87.8	403	49	0	1	405	1	658
Otu1154	JDWAM215-05|Technomyrmex	89.2	400	43	0	1	405	1	402
Otu1162	JSSEP102-11|Liohippelates	75.4	410	84	3	1	402	1	658
Otu1160	GBCL18040-14|Rhantaticus	80.7	405	78	0	1	405	1	1305
Otu1161	GMSAS1469-13|Coleoptera|COI-5P	86.4	403	55	0	1	405	1	658
Otu1159	CNTIA1914-15|Elachiptera|COI-5P	88.1	403	48	0	1	405	1	658
Otu1164	GBMIN35000-13|Udea	77.8	405	90	0	1	405	1	1459
Otu1165	COQT203-09|Coleoptera|COI-5P	81.9	403	73	0	1	405	1	407
Otu1167	LPYPB532-08|Lepidoptera|COI-5P	78.2	403	88	0	1	405	1	658
Otu1166	GMMGG659-14|Lepidoptera|COI-5P	97	337	10	0	1	405	1	582
Otu1168	ANICQ1264-11|Orthaga	88.6	403	46	0	1	405	1	658
Otu1170	HEQT852-11|Hemiptera|COI-5P	82.4	403	56	1	1	390	1	658
Otu1171	SSECC996-15|Staphylinidae|COI-5P	75.6	410	95	1	1	410	1	656
Otu1174	GBMHH1794-13|Biasticus|COI-5P|JQ888558	96.5	405	14	0	1	405	1	793
Otu1177	VVGPL829-12|Coleoptera|COI-5P	83.9	403	65	0	1	403	1	622
Otu1172	LPMLY669-14|Erebidae|COI-5P	88.1	403	48	0	1	405	1	658
Otu1173	GBMOR1190-14|Mecopoda	91	400	36	0	1	405	1	655
Otu1178	ASIND3521-12|Diptera|COI-5P	76.7	403	78	2	1	389	1	658
Otu1175	GBMIN15218-13|Mecopoda	92.1	403	32	0	1	405	1	658
Otu1176	GBLN3792-14|Napeogenes	79	405	85	0	1	405	1	1461
Otu1180	GBGL6396-09|Lampronia	78.3	405	88	0	1	405	1	1443
Otu1181	ASANW027-10|Hypoponera	81.9	403	73	0	1	403	1	658
Otu1179	GCOL4284-16|Denticollis	84.6	403	62	0	1	405	1	658
Otu1184	GBGL18672-15|Eueides	75.3	405	100	0	1	405	1	1518
Otu1182	GMBCC1931-15|Hemiptera|COI-5P	86.1	403	56	0	1	405	1	658
Otu1191	COLLH930-11|Entomobryomorpha|COI-5P|JN298168	78.2	403	88	0	1	405	1	658
Otu1186	ETKD222-12|Diptera|COI-5P	75.2	403	100	0	1	405	1	658
Otu1183	ASIND4329-12|Diptera|COI-5P	78.9	403	85	0	1	405	1	658
Otu1185	ANICV366-11|Xylorycta	79.4	403	83	0	1	405	1	658
Otu1190	SPSLO162-12|Nematogmus	82.2	394	70	0	1	405	1	649
Otu1189	GBMIN25249-13|Hymenoptera|COI-5P|JQ344813	99.4	359	2	0	1	405	1	614
Otu1192	SYC4097-14|Balta	82.4	403	71	0	1	405	1	643
Otu1193	GBLN3756-14|Pteronymia	75.9	406	97	1	1	406	1	1461
Otu1196	GBMIN18931-13|Pterostichus	79.8	405	82	0	1	405	1	1444
Otu1195	GBDP5074-08|Drosophila	86.4	405	55	0	1	405	1	732
Otu1199	MAMTA1488-12|Hemiptera|COI-5P	97.2	180	5	0	1	405	1	180
Otu1201	GBLN2145-09|Napeogenes	75.3	405	96	2	1	401	1	1392
Otu1204	GBMH0541-06|Odontotermes	90.4	405	38	1	1	404	1	805
Otu1197	LILLA391-11|Mea	80.9	403	77	0	1	405	1	658
Otu1198	BIOAI527-14|Dixella|COI-5P|KR428307	81.9	403	73	0	1	405	1	658
Otu1194	GWOSX543-11|Lepidoptera|COI-5P	99.5	403	2	0	1	405	1	658
Otu1202	GMATL054-16|Lauxaniidae|COI-5P	84.2	387	59	1	1	407	1	640
Otu1205	MSAC1224-13|Orthoptera|COI-5P	82.1	403	72	0	1	405	1	658
Otu1200	LTOL1197-11|Halolaguna	90.8	403	37	0	1	405	1	658
Otu1206	IUP1113-14|Carabidae|COI-5P	80.4	403	79	0	1	405	1	658
Otu1203	GBDP16537-15|Lucilia	86.6	403	54	0	1	403	1	1271
Otu1207	GCOL10860-16|Scaphisoma	87.1	403	52	0	1	405	1	658
Otu1209	GBMHH6811-15|Arocatus	83.7	405	66	0	1	405	1	1370
Otu1210	GMBCJ3038-15|Thysanoptera|COI-5P	99.7	331	1	0	1	393	1	585
Otu1208	GBGL11248-12|Taygetis	81.7	405	74	0	1	405	1	1487
Otu1211	GBCL16026-14|Rhantaticus	81.2	405	61	2	1	390	1	1282
Otu1212	GBMIN18851-13|Pterostichus	86.7	405	54	0	1	405	1	1444
Otu1213	GBCL24586-15|Hydaticus	91.4	405	35	0	1	405	1	1475
Otu1214	GBCL18040-14|Rhantaticus	79.2	399	71	1	1	387	1	1305
Otu1218	AEDNA478-12|Derotanypus|COI-5P|KC502204	77.4	403	91	0	1	405	1	658
Otu1215	PHSEP1974-11|Phalacridae|COI-5P|KR488798	86.8	403	53	0	1	405	1	658
Otu1216	TBBUT1204-11|Lepidoptera|COI-5P	83.6	403	66	0	1	403	1	658
Otu1220	JEBP300-13|Fleutiauxellus	86.2	405	56	0	1	405	1	749
Otu1222	GBA16305-14|Hebardina	93	400	13	1	1	390	1	655
Otu1221	GMMGR770-14|Diptera|COI-5P	95	322	16	0	1	403	1	567
Otu1219	GWOSK324-11|Lepidoptera|COI-5P|JN285314	92.1	403	32	0	1	405	1	658
Otu1227	GBMYR407-15|Lithobiomorpha|COI-5P	82.1	403	72	0	1	405	1	658
Otu1225	ASPNA555-09|Hymenoptera|COI-5P	85.4	403	59	0	1	405	1	657
Otu1224	VVGPL925-12|Coleoptera|COI-5P	77.7	403	89	1	1	404	1	658
Otu1228	GBMH8641-13|Orestes	84.9	405	61	0	1	405	1	1000
Otu1226	GBMIN30772-13|Phortica	87.9	405	49	0	1	405	1	1536
Otu1223	QMA2439-13|Lepidoptera|COI-5P	100	403	0	0	1	405	1	658
Otu1231	DPAZ247-11|Diptera|COI-5P	76.2	403	96	0	1	405	1	658
Otu1229	GWOTB704-12|Lepidoptera|COI-5P	89.8	403	41	0	1	405	1	658
Otu1230	MYFAB439-11|Lithobius	82.6	403	70	0	1	405	1	658
Otu1236	COLFC207-12|Atheta	75.6	275	63	1	1	273	1	658
Otu1234	CNFLA045-10|Hemiptera|COI-5P|HQ941912	82.1	403	72	0	1	405	1	658
Otu1232	MHMYQ1929-12|Lepidoptera|COI-5P	82.4	403	70	1	1	404	1	658
Otu1233	GBDP5771-09|Allograpta	79	405	85	0	1	405	1	1380
Otu1237	GAISO097-13|Aparatermes|COI-5P|KF430157	80.4	403	77	1	1	401	1	658
Otu1235	GBANO041-12|Anopheles	80.4	403	79	0	1	405	1	658
Otu1242	GBMIN30681-13|Microtermes	78.5	405	84	1	1	402	1	1177
Otu1238	KDIPT2171-13|Hemiptera|COI-5P	76.4	403	95	0	1	405	1	658
Otu1240	GBMYR332-15|Lithobiomorpha|COI-5P|KX458738	82.1	403	72	0	1	405	1	658
Otu1239	GBMIN26562-13|Periplaneta	100	403	0	0	1	405	1	658
Otu1245	COLLH3771-11|Entomobryomorpha|COI-5P	79.9	403	81	0	1	405	1	621
Otu1243	GBA19924-14|Blattella	80.2	405	75	2	1	400	1	1533
Otu1241	EUCAR106-10|Coleoptera|COI-5P	88.6	403	46	0	1	405	1	658
Otu1247	GBMH2401-07|Mecopoda	87.1	403	51	1	1	404	1	648
Otu1246	GBMIN25406-13|Sciaridae|COI-5P|JQ344499	99.2	359	3	0	1	405	1	614
Otu1244	GWOTB218-12|Lepidoptera|COI-5P	95.5	403	18	0	1	405	1	658
Otu1249	LIMBC761-11|Lepidoptera|COI-5P	76.4	403	94	1	1	404	1	658
Otu1248	CNPPE1502-12|Cregya	86.1	403	56	0	1	405	1	658
Otu1250	GBLN5168-14|Paulogramma	82	405	73	0	1	405	1	1472
Otu1251	ARBCM371-13|Gnathonarium	90.1	403	40	0	1	405	1	658
Otu1255	KCOLE3382-13|Coleoptera|COI-5P	75.2	403	100	0	1	405	1	658
Otu1254	GMGMI1524-14|Trichonta|COI-5P	80.9	382	73	0	1	405	1	637
Otu1252	GBCL24963-15|Prodaticus	85.2	405	60	0	1	405	1	1491
Otu1256	GWOAL598-10|Lepidoptera|COI-5P|HM903157	77.9	403	89	0	1	405	1	658
Otu1253	QMA2027-13|Elusa|COI-5P	100	403	0	0	1	405	1	658
Otu1258	BMBLA059-10|Melanozosteria	81.7	404	73	1	1	406	1	658
Otu1259	GBCL0777-06|Coccotrypes	85.2	405	60	0	1	405	1	631
Otu1261	GCOL4154-16|Hymenalia	84.6	403	62	0	1	405	1	658
Otu1260	SYC4971-14|Tettigoniidae|COI-5P|KX055008	81.6	403	74	0	1	405	1	658
Otu1263	BBCCA244-12|Calosoma|COI-5P	76.7	403	94	0	1	405	1	658
Otu1266	GMBCH3830-15|Orthoptera|COI-5P	86.9	343	45	0	1	405	1	597
Otu1268	GBGL5253-09|Jalmenus	75.1	405	101	0	1	405	1	1446
Otu1265	GBMIN14465-13|Bembidion	80.7	405	78	0	1	405	1	1495
Otu1262	CNCLB2430-14|Ozarba	90.6	403	38	0	1	405	1	658
Otu1267	GBMOR811-13|Calliptamus	75.3	405	100	0	1	405	1	715
Otu1264	FBHET291-12|Geocoris	85.6	403	58	0	1	405	1	658
Otu1269	EPNG4127-11|Lepidoptera|COI-5P	96.5	403	14	0	1	405	1	658
Otu1270	COLFE1492-13|Lamiogethes	81.6	403	74	0	1	405	1	658
Otu1271	LOQTI523-11|Rhadinophylla	82.4	403	71	0	1	405	1	658
Otu1274	CNCHG944-12|Memnonia	82.4	403	71	0	1	405	1	658
Otu1277	LBCG053-08|Hydroptila	76.4	403	95	0	1	405	1	658
Otu1279	ASPNA2342-11|Hymenoptera|COI-5P	79.7	403	82	0	1	405	1	658
Otu1273	GMSAU1155-13|Coleoptera|COI-5P	83.9	403	65	0	1	405	1	658
Otu1278	USCOC762-10|Coleoptera|COI-5P|HQ984321	83.1	403	68	0	1	405	1	658
Otu1272	GMBCA3787-15|Diptera|COI-5P	94.5	346	19	0	1	405	1	600
Otu1280	GBMH6240-09|Neotermes	78.5	405	87	0	1	405	1	1176
Otu1276	GBMIN14655-13|Anopheles	84.2	405	64	0	1	405	1	524
Otu1275	GMBCB919-15|Diptera|COI-5P	99.4	360	2	0	1	405	1	615
Otu1282	GBMIN26985-13|Loxoblemmus	84.9	405	60	1	1	404	1	1536
Otu1281	DQGM397-08|Lepidoptera|COI-5P	100	403	0	0	1	405	1	658
Otu1285	ASPNA2366-11|Hymenoptera|COI-5P	84.9	403	61	0	1	405	1	658
Otu1284	GBAH12658-15|Apidae|COI-5P|KP258999	92.3	405	31	0	1	405	1	582
Otu1288	FBCOH510-12|Mycetoporus	85.9	403	57	0	1	405	1	658
Otu1286	GBCL24466-15|Cybister	79.8	405	82	0	1	405	1	1282
Otu1291	MACOL2092-12|Coleoptera|COI-5P	82.6	403	70	0	1	405	1	656
Otu1289	ASTAS822-06|Lespesia	78.9	403	85	0	1	405	1	657
Otu1283	CWLTH272-13|Lepidoptera|COI-5P	100	403	0	0	1	405	1	658
Otu1290	GBA29376-17|Laphystia	78.9	403	85	0	1	405	1	658
Otu1292	ASPNA1077-10|Formicidae|COI-5P|HQ550810	86.1	403	56	0	1	405	1	658
Otu1287	GBMIN20851-13|Anachrostis	95.3	405	19	0	1	405	1	671
Otu1295	ASANZ486-10|Tetramorium	90.1	403	40	0	1	403	1	658
Otu1294	UKMBB028-13|Coleoptera|COI-5P	92.3	366	28	0	1	405	1	621
Otu1296	GBMH8641-13|Orestes	85.7	406	56	2	1	405	1	1000
Otu1299	GACDI281-14|Anurostreptus	87.5	400	50	0	1	405	1	657
Otu1304	GMBUA811-14|Diptera|COI-5P	95.2	310	15	0	1	405	1	565
Otu1301	BMBLA059-10|Melanozosteria	78.4	403	78	1	1	396	1	658
Otu1300	GBMIN22106-13|Mechanitis	76	405	97	0	1	405	1	1461
Otu1303	JHCOC318-09|Blattodea|COI-5P|HM377098	87.8	402	46	1	1	402	1	657
Otu1297	GMAFR927-15|Coleoptera|COI-5P	87.8	403	49	0	1	405	1	658
Otu1302	GMCRX354-13|Lepidoptera|COI-5P	79.7	403	79	2	1	402	1	658
Otu1305	GBMH6240-09|Neotermes	80.3	406	78	2	1	405	1	1176
Otu1307	DARW093-15|Hymenoptera|COI-5P	85.4	403	59	0	1	405	1	658
Otu1309	CNRME286-12|Hymenoptera|COI-5P	83.9	355	57	0	1	405	1	610
Otu1308	COLFG441-14|Coleoptera|COI-5P	80.2	404	79	1	1	406	1	658
Otu1311	GAISO277-15|Rugitermes	79.5	405	83	0	1	405	1	1545
Otu1313	USCOC584-10|Elateridae|COI-5P	81.9	403	73	0	1	405	1	658
Otu1312	NEPTA1340-15|Glaucolepis	82.1	403	72	0	1	405	1	658
Otu1310	GBDPD216-14|Drosophila	84.9	405	61	0	1	405	1	1533
Otu1316	GBMH0522-06|Sphaerotermes	77.7	404	90	0	1	404	1	805
Otu1315	CNPYD883-10|Lepidoptera|COI-5P|HM908886	84.4	404	62	1	1	406	1	658
Otu1314	MHFLI131-06|Spilogona	89	400	44	0	1	403	1	650
Otu1318	GBGLP657-15|Gandaca	78	405	86	1	1	402	1	1472
Otu1319	GBMIN26075-13|Epipocus	76	405	97	0	1	405	1	1257
Otu1320	ELAT120-12|Physorhinus	81.1	403	76	0	1	405	1	658
Otu1317	GBCL4425-09|Nicrophorus	85.2	405	60	0	1	405	1	1368
Otu1322	ASPAL025-09|Hymenoptera|COI-5P	90.6	403	38	0	1	405	1	658
Otu1324	GWOR2983-08|Lepidoptera|COI-5P	76.9	403	89	1	1	401	1	658
Otu1328	ARAEU130-12|Araneae|COI-5P	89.8	403	41	0	1	405	1	658
Otu1329	MAHEM1116-13|Hemiptera|COI-5P	86.6	403	54	0	1	405	1	517
Otu1326	LNAUT2516-14|Ethmia|COI-5P	91.8	403	33	0	1	405	1	658
Otu1325	GWOTN846-15|Hypochrosis	94.3	405	13	3	1	399	1	407
Otu1335	BBCCA1656-12|Gyrinidae|COI-5P	84.7	235	36	0	1	235	1	658
Otu1331	GMBCD3180-15|Blattodea|COI-5P	94.7	337	18	0	1	405	1	591
Otu1327	GBA16305-14|Hebardina	96.8	400	13	0	1	405	1	655
Otu1330	GMMGJ563-14|Diptera|COI-5P	100	334	0	0	1	403	1	588
Otu1332	ALYML588-14|Lepidoptera|COI-5P	78.7	404	86	0	1	406	1	658
Otu1333	CNBPM250-13|Sciaridae|COI-5P|KR440039	86.4	403	55	0	1	403	1	658
Otu1334	SYC8727-14|Chironomidae|COI-5P|KX051945	95.3	403	19	0	1	405	1	658
Otu1339	GBCO2704-15|Entomobrya	80.2	405	75	2	1	400	1	1536
Otu1341	PMAIA153-08|Polyzosteria	82.1	403	69	1	1	402	1	634
Otu1338	CNCCC1311-11|Coleoptera|COI-5P	77.4	403	91	0	1	405	1	407
Otu1342	GBGL10658-12|Papilio	75.6	405	99	0	1	405	1	1186
Otu1337	GBCL15286-13|Cerogria	91.3	403	35	0	1	405	1	658
Otu1336	GBMOR1190-14|Mecopoda	97.8	400	9	0	1	405	1	655
Otu1340	GSCMB917-12|Lepidoptera|COI-5P	79.7	403	82	0	1	405	1	658
Otu1343	ETK441-12|Hymenoptera|COI-5P	88.1	403	48	0	1	405	1	658
Otu1345	GBMIN30766-13|Phortica	77.8	405	84	1	1	399	1	1536
Otu1344	ASPND286-09|Tachinidae|COI-5P|HM373415	87.6	403	50	0	1	405	1	1320
Otu1346	GACCH492-14|Lithobius	82.7	405	70	0	1	405	1	812
Otu1347	MAORT601-11|Orthoptera|COI-5P	75.7	403	82	2	1	389	1	658
Otu1348	ASMEG068-09|Megaloptera|COI-5P|HM421077	76.4	403	95	0	1	405	1	648
Otu1349	KCOLE3032-13|Coleoptera|COI-5P	85.6	403	58	0	1	403	1	658
Otu1350	GBMIN40344-13|Prodaticus	81.5	405	75	0	1	405	1	1076
Otu1354	GMSAS057-13|Blattodea|COI-5P	82.9	403	66	2	1	402	1	658
Otu1351	BBHMA1208-12|Notonectidae|COI-5P	83.6	403	66	0	1	405	1	658
Otu1356	RRSSA3613-15|Hemiptera|COI-5P	90.7	367	34	0	1	405	1	621
Otu1353	GBCL24702-15|Microcara	80.7	405	78	0	1	405	1	1257
Otu1358	GMSAS057-13|Blattodea|COI-5P	78.2	403	68	1	1	385	1	658
Otu1360	GMAGD278-15|Diptera|COI-5P	76.9	403	93	0	1	405	1	658
Otu1357	GMMGD3373-14|Hemiptera|COI-5P	87.6	403	50	0	1	405	1	658
Otu1359	MYRUS001-09|Scolopendromorpha|COI-5P|HM888153	78.4	403	87	0	1	405	1	658
Otu1355	GMBCE2006-15|Lepidoptera|COI-5P	99.7	334	1	0	1	405	1	588
Otu1365	ASPNA2630-12|Hymenoptera|COI-5P	86.8	403	53	0	1	405	1	658
Otu1361	GBDP1137-06|Simulium	81.2	405	70	1	1	399	1	610
Otu1362	HEQT1165-12|Lygaeidae|COI-5P	100	403	0	0	1	405	1	658
Otu1363	MAMTE625-12|Psychoda	80.9	403	77	0	1	405	1	658
Otu1366	CNCCC1375-11|Coleoptera|COI-5P	82.1	403	63	1	1	396	1	658
Otu1367	SASNA642-09|Lepidoptera|COI-5P	77.9	403	89	0	1	405	1	658
Otu1364	BNBMP393-09|Diptera|COI-5P	84.1	403	64	0	1	405	1	658
Otu1370	GBCL2912-07|Henosepilachna	99.3	405	3	0	1	405	1	471
Otu1368	GBMOR1178-14|Mecopoda	93.8	401	24	1	1	406	1	655
Otu1376	GBMIN18869-13|Lesticus	93.6	235	15	0	1	235	1	1444
Otu1369	GBCL15715-13|Amaurodera	98.8	405	5	0	1	405	1	1000
Otu1375	GBMH8641-13|Orestes	83.7	405	66	0	1	405	1	1000
Otu1371	GMBCG254-15|Coleoptera|COI-5P	100	334	0	0	1	405	1	579
Otu1372	CNPPE1502-12|Cregya	81.9	403	73	0	1	405	1	658
Otu1374	EPNG8157-12|Lepidoptera|COI-5P	89.6	403	42	0	1	403	1	658
Otu1379	PMANL4928-15|Diptera|COI-5P	78.2	403	88	0	1	405	1	658
Otu1378	MANNM521-15|Tarachodes	77.2	403	92	0	1	405	1	658
Otu1377	GBDPD183-14|Drosophila	85.2	405	60	0	1	405	1	1533
Otu1381	CNCCI827-12|Coleoptera|COI-5P	85.9	403	57	0	1	405	1	658
Otu1383	GBDP15355-14|Hydrotaea	77.4	416	83	1	1	416	1	1536
Otu1386	GBMH7047-09|Sigara	80.5	405	79	0	1	405	1	1464
Otu1382	GBMIN19810-13|Prenolepis	97.8	405	9	0	1	405	1	1054
Otu1384	GBDP18176-15|Drosophila	99.7	378	1	0	1	403	1	608
Otu1391	GBCL3401-07|Prionus	84.6	376	58	0	1	405	1	393
Otu1389	GBCL15227-13|Onymacris	81.3	406	75	1	1	406	1	1000
Otu1385	GBLN2069-09|Napeogenes	83.5	405	67	0	1	405	1	1392
Otu1388	MACOL589-10|Coleoptera|COI-5P|JF890423	86.6	403	54	0	1	405	1	658
Otu1387	LEPMY367-13|Xenochroa	75.4	406	94	2	1	405	1	658
Otu1390	CNCDB3730-11|Diptera|COI-5P	80.9	403	77	0	1	405	1	658
Otu1393	GBGL13505-14|Papilio	75.1	406	97	2	1	403	1	1448
Otu1392	GBGL2021-06|Syssphinx	82.6	403	70	0	1	405	1	657
Otu1396	GAISO097-13|Aparatermes|COI-5P|KF430157	80.9	403	76	1	1	402	1	658
Otu1399	MAHEM954-12|Hemiptera|COI-5P	81.9	403	67	1	1	399	1	658
Otu1394	QMA2558-13|Elusa|COI-5P	99.8	403	1	0	1	405	1	658
Otu1401	SSPAA598-13|Syndyas	75.2	403	92	2	1	397	1	658
Otu1397	GBMIN16144-13|Empria	77.4	403	91	0	1	403	1	1533
Otu1400	BBUSE3129-12|Schizocosa	82.1	403	72	0	1	405	1	658
Otu1395	GMMGH167-14|Diptera|COI-5P	97.9	334	7	0	1	403	1	589
Otu1398	GBA29329-17|Cyrtopogon	80.1	403	80	0	1	405	1	658
Otu1406	ISOUS056-12|Coptotermes|COI-5P	84.9	404	60	1	1	406	1	623
Otu1402	SYC5435-14|Balta	86.1	403	56	0	1	405	1	656
Otu1404	LEATH274-14|Choristoneura	81.6	403	74	0	1	405	1	658
Otu1407	GBMIN32716-13|Cyclargus	80	405	81	0	1	405	1	1493
Otu1408	ASANE576-10|Technomyrmex	98	403	8	0	1	405	1	658
Otu1409	CNFLA035-10|Hemiptera|COI-5P|HQ941909	87.1	403	52	0	1	405	1	658
Otu1410	GBMIN37601-13|Boloria	81	405	77	0	1	405	1	1453
Otu1411	MNAD170-07|Lepidoptera|COI-5P	75.2	403	99	1	1	404	1	658
Otu1405	SSPAB5548-13|Megaphthalmoides	95.5	403	18	0	1	405	1	658
Otu1412	GMHDN215-13|Diptera|COI-5P	79.2	403	84	0	1	405	1	658
Otu1413	GBMIN15773-13|Traulia	96	404	15	1	1	406	1	658
Otu1417	GMAGD2350-15|Diptera|COI-5P	75.7	404	96	2	1	405	1	639
Otu1414	GBMOR1667-15|Loxoblemmus	86.2	400	55	0	1	405	1	655
Otu1415	GMMGR088-14|Isoptera|COI-5P	94.8	328	17	0	1	405	1	582
Otu1416	GBAH11904-15|Polyrhachis	84.9	405	61	0	1	405	1	1527
Otu1418	GWORY718-10|Lepidoptera|COI-5P	77.2	403	92	0	1	405	1	653
Otu1420	MPBIM003-09|Hudsonimyia|COI-5P	75.7	403	98	0	1	405	1	658
Otu1419	MAMTB1019-12|Sciaridae|COI-5P|KY841512	93.3	403	27	0	1	405	1	658
Otu1422	SYC1400-14|Coptosoma|COI-5P|KX052377	82.1	403	72	0	1	405	1	515
Otu1423	GBA16305-14|Hebardina	88	400	33	1	1	390	1	655
Otu1430	ASANP557-09|Camponotus	81.1	403	76	0	1	405	1	658
Otu1425	GBDP5771-09|Allograpta	80.2	405	80	0	1	405	1	1380
Otu1427	GBA22266-15|Pycnoscelus	93.8	400	25	0	1	405	1	466
Otu1424	GMBCA1922-15|Diptera|COI-5P	99.5	373	2	0	1	405	1	627
Otu1428	GBMIN32765-13|Cupido	77.5	405	91	0	1	405	1	1493
Otu1429	SATIP1167-11|Diptera|COI-5P|JN309095	79.6	407	79	1	1	409	1	658
Otu1431	WAMA1424-15|Blattodea|COI-5P	83.7	404	58	2	1	399	1	658
Otu1432	ENTJR328-08|Blattodea|COI-5P	93.8	403	25	0	1	405	1	639
Otu1434	GMBCG185-15|Lepidoptera|COI-5P	98.7	235	3	0	1	235	1	525
Otu1433	GBGLL499-14|Callophrys	80	405	81	0	1	405	1	1315
Otu1435	PTNOT335-10|Lepidoptera|COI-5P|HQ578663	86.8	403	53	0	1	405	1	658
Otu1437	SATIP786-10|Diptera|COI-5P|HQ973906	77.4	403	91	0	1	405	1	658
Otu1438	GMMGO258-14|Entomobryomorpha|COI-5P	99.7	358	1	0	1	405	1	612
Otu1442	FBCOB947-10|Atheta	75	404	82	3	1	388	1	658
Otu1441	KDIPT2319-13|Hemiptera|COI-5P	83.4	403	67	0	1	405	1	658
Otu1439	JEBP053-13|Adelocera	87.8	403	49	0	1	405	1	658
Otu1444	WAMA1431-15|Blattodea|COI-5P	87.1	403	52	0	1	405	1	658
Otu1443	GWOTB202-12|Lepidoptera|COI-5P	98.3	403	7	0	1	405	1	658
Otu1440	QMA2426-13|Herminiinae|COI-5P	99.8	403	1	0	1	405	1	658
Otu1447	GMMGA438-14|Orthoptera|COI-5P	85.6	403	55	1	1	402	1	653
Otu1445	GWORI628-09|Lepidoptera|COI-5P	97	403	12	0	1	405	1	658
Otu1448	GBMH6245-09|Calcaritermes	81.7	405	74	0	1	405	1	1176
Otu1450	GBMH6047-09|Myrmeleon	76.2	407	95	1	1	407	1	1464
Otu1452	PMAIA153-08|Polyzosteria	81.9	403	73	0	1	405	1	634
Otu1449	GBDCU1856-15|Aedes	78	405	89	0	1	405	1	1445
Otu1451	CNEIF1819-12|Dolichopodidae|COI-5P|KR438641	86.4	403	55	0	1	405	1	658
Otu1456	CNCEM335-12|Diptera|COI-5P	79.9	403	81	0	1	405	1	658
Otu1455	GBDP15915-15|Bolitophila	84.6	403	62	0	1	403	1	647
Otu1454	PIPC421-10|Diptera|COI-5P|HQ969128	83.4	403	67	0	1	405	1	658
Otu1453	GBGL11584-13|Scada	84	405	65	0	1	405	1	1463
Otu1458	BBUSE3359-14|Cyclosa	87.3	403	51	0	1	405	1	658
Otu1457	SSBCA273-15|Hybotidae|COI-5P	80.5	405	79	0	1	405	1	671
Otu1461	GBA16305-14|Hebardina	82	400	47	4	1	380	1	655
Otu1459	CNCCJ972-13|Coleoptera|COI-5P	86.1	403	56	0	1	405	1	658
Otu1460	MNAL514-10|Lepidoptera|COI-5P|HQ965175	88.3	403	47	0	1	405	1	658
Otu1465	TER267-12|Isoptera|COI-5P	78.2	403	88	0	1	405	1	658
Otu1468	GMBCD3180-15|Blattodea|COI-5P	89.4	235	25	0	1	235	1	591
Otu1467	GBMH6240-09|Neotermes	78.2	298	56	3	1	294	1	1176
Otu1463	GMMGD1392-14|Diptera|COI-5P	99.8	403	1	0	1	403	1	658
Otu1466	CNPEC1724-14|Silis	85.6	403	58	0	1	405	1	658
Otu1474	KDIPT1734-13|Diptera|COI-5P	75.4	403	99	0	1	403	1	658
Otu1469	GBCOU246-13|Coleoptera|COI-5P	79.4	403	82	1	1	404	1	658
Otu1475	BIH680-09|Oligaethus|COI-5P|KF227162	80.1	391	78	0	1	405	1	646
Otu1472	GBDPD223-14|Drosophila	75.6	405	99	0	1	405	1	1533
Otu1464	GBCL15314-13|Aleochara	87.7	405	49	1	1	404	1	1000
Otu1471	ASPNA1244-10|Formicidae|COI-5P|HQ550950	85.1	403	60	0	1	403	1	658
Otu1473	JSDIS357-11|Stiphrosoma	81.9	403	73	0	1	403	1	658
Otu1476	GBCL22507-15|Duvalius	78.5	405	87	0	1	405	1	790
Otu1470	GBGL14547-14|Condica	100	405	0	0	1	405	1	613
Otu1480	TTSOW175-10|Blattodea|COI-5P|HM385633	96.2	235	9	0	1	235	1	633
Otu1478	GBCL4768-09|Cybister	76.5	405	94	1	1	404	1	1203
Otu1482	UKMBB036-13|Acrididae|COI-5P	94.3	300	17	0	1	339	1	621
Otu1479	LEPMY473-13|Lambia	90.6	403	38	0	1	405	1	658
Otu1483	GWOSE283-10|Lepidoptera|COI-5P|JF849354	82.9	403	69	0	1	405	1	658
Otu1481	GBA16305-14|Hebardina	96.2	400	0	1	1	390	1	655
Otu1493	HEQT798-10|Hemiptera|COI-5P	94.9	235	12	0	1	235	1	658
Otu1489	GAISO235-14|Hospitalitermes	93.8	400	25	0	1	405	1	655
Otu1485	GBMOR1667-15|Loxoblemmus	87	400	52	0	1	405	1	655
Otu1488	RRINV1340-15|Lithobius|COI-5P|KT708237	83.9	403	65	0	1	405	1	658
Otu1492	GACCH492-14|Lithobius	83.2	405	68	0	1	405	1	812
Otu1484	GWOSU201-11|Lepidoptera|COI-5P	94.3	403	23	0	1	405	1	658
Otu1486	GWOST442-11|Achaea	88.6	403	46	0	1	405	1	658
Otu1490	GMBCC3072-15|Coleoptera|COI-5P	88.9	352	39	0	1	405	1	606
Otu1491	SPIAL030-10|Rugathodes	89.6	403	42	0	1	403	1	654
Otu1495	WAMA1377-15|Blattodea|COI-5P	83.9	403	65	0	1	405	1	658
Otu1498	GACCH247-13|Mecistocephalus	79.9	403	81	0	1	405	1	658
Otu1494	GBMIN27106-13|Teleogryllus	90.1	405	40	0	1	405	1	1539
Otu1497	GBA25706-15|Aname	86	400	56	0	1	405	1	658
Otu1496	BCIFL041-10|Hemiptera|COI-5P	81.6	403	74	0	1	405	1	658
Otu1499	CNCHB1153-11|Hemiptera|COI-5P	84.4	403	63	0	1	405	1	658
Otu1501	ASCRW442-10|Diptera|COI-5P|HM420550	86.8	403	53	0	1	405	1	619
Otu1504	GBLN4698-14|Callicore	79.5	405	83	0	1	405	1	1472
Otu1500	BLPEG597-14|Lepidoptera|COI-5P	87.6	403	50	0	1	405	1	658
Otu1509	GAISO097-13|Aparatermes|COI-5P|KF430157	75.7	404	82	2	1	389	1	658
Otu1505	PHSAU1340-12|Chrysonoma|COI-5P	91.3	403	35	0	1	405	1	658
Otu1503	GWOSX193-11|Lepidoptera|COI-5P	84.1	403	64	0	1	403	1	658
Otu1507	GBGL1776-06|Caio	75.7	403	98	0	1	405	1	657
Otu1502	CNPYA349-10|Lepidoptera|COI-5P|HQ942432	99.8	403	1	0	1	405	1	658
Otu1512	CNPPI968-12|Hemiptera|COI-5P|Pending	92.6	403	30	0	1	405	1	407
Otu1510	ASPNI072-09|Bethylinae|COI-5P|HM373614	86.6	403	54	0	1	405	1	645
Otu1508	QMA2317-13|Cyana|COI-5P	100	403	0	0	1	405	1	658
Otu1513	GBDP6138-09|Syrphocheilosia	76	354	62	3	1	338	1	1128
Otu1514	SSWLA703-13|Zyras	78.6	406	38	2	1	362	1	658
Otu1516	MACOL589-10|Coleoptera|COI-5P|JF890423	85.1	403	51	1	1	396	1	658
Otu1511	GMCRE1163-13|Diptera|COI-5P	81.4	403	75	0	1	405	1	658
Otu1515	GMBCM4215-15|Coleoptera|COI-5P	99.1	346	3	0	1	405	1	600
Otu1517	BDORH064-13|Leucophenga	88.1	405	48	0	1	405	1	686
Otu1520	GACCH163-13|Otostigmus	85.6	403	58	0	1	405	1	654
Otu1519	WAMA1424-15|Blattodea|COI-5P	81.5	394	62	2	1	384	1	658
Otu1518	GWORD475-07|Lepidoptera|COI-5P	87.1	403	52	0	1	405	1	658
Otu1522	ASPNA556-09|Formicidae|COI-5P|HM435079	90.1	403	40	0	1	405	1	622
Otu1525	GMMXA023-13|Diptera|COI-5P	75.2	403	100	0	1	405	1	658
Otu1521	BBPEC050-09|Neoneides	86.8	403	53	0	1	405	1	658
Otu1526	SYC1371-14|Kallitaxila	79.4	398	82	0	1	405	1	575
Otu1523	GBCL24587-15|Hydaticus	85.4	405	59	0	1	405	1	1465
Otu1529	GMCHR031-14|Hemiptera|COI-5P	79.4	403	83	0	1	405	1	658
Otu1536	COQT1017-11|Coleoptera|COI-5P	78.2	403	54	2	1	371	1	658
Otu1535	GBMH6240-09|Neotermes	79.1	406	84	1	1	406	1	1176
Otu1528	MOGAG387-14|Lepidoptera|COI-5P	91.1	403	36	0	1	405	1	658
Otu1530	JHCOC318-09|Blattodea|COI-5P|HM377098	84.9	417	48	1	1	420	1	657
Otu1533	USAOR117-10|Orthoptera|COI-5P|HQ983716	84.4	404	62	1	1	406	1	658
Otu1527	GBGL0376-06|Olepa	90.1	395	39	0	1	405	1	525
Otu1532	EPNG8129-12|Lepidoptera|COI-5P	94.8	403	21	0	1	405	1	658
Otu1534	BCISP547-13|Coleoptera|COI-5P	94.3	389	22	0	1	405	1	609
Otu1538	DSCOL495-07|Amara	83.9	403	65	0	1	405	1	657
Otu1531	FBCOD179-11|Chlaenius	91.8	403	33	0	1	405	1	658
Otu1540	KCOLE3402-13|Blattodea|COI-5P	77.2	403	85	2	1	398	1	658
Otu1542	GACCH178-13|Mecistocephalus	82.6	403	70	0	1	405	1	654
Otu1543	GMKMK374-15|Hemiptera|COI-5P	99.7	289	1	0	1	405	1	543
Otu1541	ASPNA1042-10|Formicidae|COI-5P|HQ550784	85.6	403	58	0	1	405	1	658
Otu1549	ASPNA2217-11|Hymenoptera|COI-5P	84.9	403	61	0	1	405	1	634
Otu1546	GBMH6240-09|Neotermes	77.5	408	84	2	1	403	1	1176
Otu1539	KHCBT514-11|Oriens	94.3	403	23	0	1	405	1	658
Otu1544	GMSAR2020-13|Coleoptera|COI-5P	77.7	404	89	1	1	406	1	658
Otu1551	GBMHH6800-15|Liorhyssus	79	400	84	0	1	403	1	655
Otu1548	MAHYM468-10|Hymenoptera|COI-5P|JF866317	89.3	403	43	0	1	403	1	658
Otu1552	ETKH374-12|Hemiptera|COI-5P	84.6	403	62	0	1	405	1	658
Otu1554	NEONT017-10|Harpalus	81.7	334	58	1	1	336	1	658
Otu1545	QMA3089-13|Herminiinae|COI-5P	97	398	12	0	1	405	1	653
Otu1553	GMMGT2807-14|Blattodea|COI-5P	93.2	325	22	0	1	405	1	579
Otu1550	GWOSX547-11|Lepidoptera|COI-5P	99.8	403	1	0	1	405	1	658
Otu1558	GBGL5494-09|Tegeticula	75.6	405	99	0	1	405	1	1401
Otu1557	GAISO305-15|Sphaerotermes	75.3	405	87	1	1	392	1	1542
Otu1555	WAMA1424-15|Blattodea|COI-5P	86.8	403	53	0	1	405	1	658
Otu1556	GBMOR1665-15|Loxoblemmus	85.2	400	59	0	1	405	1	655
Otu1559	GBGLP430-15|Cunizza	75.1	406	87	2	1	393	1	1472
Otu1563	ASNAU806-09|Hymenoptera|COI-5P	76.9	403	93	0	1	403	1	658
Otu1560	LNOUC1006-11|Neurostrota|COI-5P|KF460785	85.4	403	59	0	1	405	1	658
Otu1562	GBCOU8049-14|Coleoptera|COI-5P	88.1	403	48	0	1	405	1	658
Otu1564	MBPT019-15|Ectobiidae|COI-5P	91.2	400	17	1	1	387	1	654
Otu1561	SYC8746-14|Lepidoptera|COI-5P|KX053748	89.6	403	42	0	1	405	1	658
Otu1569	GMAGT231-15|Diptera|COI-5P	78.1	406	82	4	1	404	1	658
Otu1565	MICLO029-14|Lepidoptera|COI-5P	77.4	403	91	0	1	405	1	658
Otu1566	GBMIN22545-13|Gryllus	75.7	437	74	1	1	437	1	1505
Otu1567	SPIRU1577-12|Araneae|COI-5P	84.9	403	61	0	1	405	1	658
Otu1570	GMMGG952-14|Orthoptera|COI-5P	87.1	334	43	0	1	405	1	573
Otu1572	WOMIC091-10|Neoclarkinella|COI-5P|JN282227	99.8	403	1	0	1	403	1	658
Otu1568	SONA667-09|Diptera|COI-5P|GU708457	81.6	403	74	0	1	405	1	658
Otu1573	YLCFX515-08|Hymenoptera|COI-5P	87.5	393	49	0	1	399	1	648
Otu1574	GBCH8506-13|Petemathis	89.4	405	43	0	1	405	1	926
Otu1571	GBMIN33768-13|Synchlora	79.7	408	77	2	1	405	1	1408
Otu1576	SSPRB1129-15|Empididae|COI-5P	75.2	416	88	4	1	416	1	655
Otu1579	GBMIN29255-13|Coptotermes	92.3	403	31	0	1	405	1	658
Otu1577	GBMIN13194-13|Hebrus	89.9	405	41	0	1	405	1	1280
Otu1578	DARW027-15|Hymenoptera|COI-5P	85.6	403	58	0	1	405	1	658
Otu1582	GBLN1923-09|Symbrenthia	79.8	405	82	0	1	405	1	1425
Otu1585	GBLN3752-14|Patricia	75.1	405	101	0	1	405	1	1461
Otu1581	GWOSS579-11|Lepidoptera|COI-5P	99.8	403	1	0	1	405	1	658
Otu1584	MLP872-11|Coleoptera|COI-5P	79.7	403	82	0	1	405	1	658
Otu1580	GMBCD2729-15|Lepidoptera|COI-5P	91.8	340	28	0	1	405	1	582
Otu1590	JHCOC390-09|Blattodea|COI-5P	77.4	402	84	1	1	398	1	657
Otu1589	GBCO2725-15|Entomobrya	77.3	405	92	0	1	405	1	1536
Otu1586	QMA6566-13|Ennominae|COI-5P	89.1	403	44	0	1	405	1	658
Otu1583	DARC268-11|Scathophagidae|COI-5P|JN298330	88.3	403	47	0	1	405	1	658
Otu1588	MCCAA2916-12|Sciaridae|COI-5P	85.1	403	60	0	1	405	1	658
Otu1591	ARAEH149-12|Neuroctenus	82.9	403	69	0	1	405	1	658
Otu1587	SSBAC4299-13|Staphylinidae|COI-5P|KM844719	84.6	403	62	0	1	405	1	658
Otu1592	AWCN074-11|Neuroptera|COI-5P|JN290286	77.9	403	89	0	1	405	1	658
Otu1596	GBMIN26130-13|Trochoideus	75.3	405	100	0	1	405	1	1257
Otu1594	GBCH8522-13|Viribestus	86.2	405	56	0	1	405	1	901
Otu1598	INHSP017-09|Plecoptera|COI-5P|HQ568803	76.2	403	96	0	1	405	1	658
Otu1593	GBMOR1665-15|Loxoblemmus	89	401	43	1	1	406	1	655
Otu1599	GBGL11198-12|Forsterinaria	76.3	405	96	0	1	405	1	1487
Otu1597	CONOR020-14|Rhantus	85.9	403	57	0	1	405	1	658
Otu1595	GMBCB295-15|Diptera|COI-5P	94	334	20	0	1	405	1	564
Otu1604	GAISO233-14|Microtermes	97.5	405	10	0	1	405	1	912
Otu1602	CNMIL069-14|Paraphaenocladius|COI-5P|KR155480	77.9	403	89	0	1	405	1	658
Otu1601	GBMHH6691-15|Apolygus	84.8	400	60	1	1	404	1	655
Otu1603	ANIAG240-11|Eupselia	78.2	403	71	3	1	388	1	658
Otu1600	GBGL10793-12|Manduca	82.6	403	70	0	1	403	1	1495
Otu1605	CNCCH1431-12|Coleoptera|COI-5P	85.1	403	60	0	1	405	1	658
Otu1607	LPNGB484-06|Lepidoptera|COI-5P	77.2	404	92	0	1	406	1	658
Otu1609	CNCCC1375-11|Coleoptera|COI-5P	83.4	403	67	0	1	405	1	658
Otu1611	GBGL10033-12|Heliconius	78.3	405	88	0	1	405	1	1408
Otu1608	AUSCL864-12|Sciaridae|COI-5P	84.6	403	62	0	1	405	1	658
Otu1612	LYMAA863-14|Diptera|COI-5P	87.6	403	50	0	1	403	1	658
Otu1616	GBMH6240-09|Neotermes	78.3	405	76	1	1	393	1	1176
Otu1610	GMMGN833-14|Diptera|COI-5P	97.4	340	9	0	1	405	1	594
Otu1617	GMBCM4265-15|Coleoptera|COI-5P	99.4	337	2	0	1	405	1	591
Otu1618	GBMH2401-07|Mecopoda	85.9	403	51	2	1	399	1	648
Otu1620	LNOUC972-10|Lepidoptera|COI-5P|JN304149	77.2	202	43	1	1	201	1	658
Otu1613	EPNG8129-12|Lepidoptera|COI-5P	94.5	403	22	0	1	405	1	658
Otu1615	SWRCB546-08|Psephenus	83.1	403	68	0	1	405	1	657
Otu1624	GMAGS157-15|Diptera|COI-5P	75.4	403	99	0	1	405	1	658
Otu1622	CNEIB375-12|Megaselia|COI-5P|KR436867	75.5	404	97	2	1	405	1	658
Otu1627	ISOUS056-12|Coptotermes|COI-5P	84.2	404	63	1	1	406	1	623
Otu1619	MAMTE013-12|Lauxaniidae|COI-5P|KY830422	94.3	403	23	0	1	405	1	658
Otu1625	GBAH11836-15|Paraparatrechina	100	401	0	0	1	405	1	419
Otu1626	PAPUA155-12|Syntomaula	82.4	403	71	0	1	405	1	658
Otu1630	ASFGA289-11|Formicidae|COI-5P	81.4	403	75	0	1	405	1	658
Otu1629	MAMTI595-12|Staphylinidae|COI-5P|KY845763	86.6	403	54	0	1	403	1	658
Otu1631	LEATE842-13|Aristotelia|COI-5P	77.2	403	70	1	1	383	1	658
Otu1628	GBMIN18842-13|Pterostichus	89.9	405	41	0	1	405	1	1444
Otu1633	USFOR470-10|Formicidae|COI-5P|HQ985018	80.1	403	80	0	1	405	1	645
Otu1632	CNGSH1837-15|Phytocoris|COI-5P	85.6	403	58	0	1	405	1	657
Otu1634	GMMGT2796-14|Orthoptera|COI-5P	86.7	331	41	1	1	405	1	582
Otu1636	SPIPO380-10|Araneae|COI-5P|HQ976573	82.4	403	71	0	1	403	1	658
Otu1637	AUSCA561-12|Hemiptera|COI-5P	89.6	403	42	0	1	405	1	658
Otu1641	GWOTB785-12|Lepidoptera|COI-5P	88.9	235	26	0	1	235	1	658
Otu1635	QMA2012-13|Erebidae|COI-5P	99.8	403	1	0	1	405	1	658
Otu1639	GMMGJ499-14|Coleoptera|COI-5P	90.7	356	33	0	1	405	1	611
Otu1642	GMMGG952-14|Orthoptera|COI-5P	87.1	334	39	1	1	401	1	573
Otu1643	GBMIN26985-13|Loxoblemmus	87.4	405	41	2	1	395	1	1536
Otu1638	GBGLP331-14|Pieris	80.2	405	80	0	1	405	1	1329
Otu1645	JHCOC388-09|Blattodea|COI-5P|HM377111	76.1	406	61	4	1	377	1	657
Otu1644	GBAH6366-09|Oecophylla	83	405	69	0	1	405	1	1020
Otu1646	MACOL589-10|Coleoptera|COI-5P|JF890423	85.4	403	59	0	1	405	1	658
Otu1649	CNCCC1752-11|Coleoptera|COI-5P	75.2	452	63	2	1	454	1	658
Otu1648	GBCL0756-06|Coccotrypes	91.9	405	33	0	1	405	1	619
Otu1647	FBHET917-12|Himacerus	84.4	403	63	0	1	405	1	407
Otu1653	CNPPI968-12|Hemiptera|COI-5P|Pending	100	403	0	0	1	405	1	407
Otu1652	JHCOC318-09|Blattodea|COI-5P|HM377098	84.3	408	58	1	1	411	1	657
Otu1651	ASARD5777-12|Lepidoptera|COI-5P	84.4	403	63	0	1	405	1	658
Otu1656	BBCCN562-10|Zeugophora	83.1	403	68	0	1	405	1	658
Otu1655	FBCOJ784-13|Panagaeus	89.6	403	42	0	1	405	1	658
Otu1654	LOCRD466-09|Lepidoptera|COI-5P|HM423848	88.3	403	47	0	1	405	1	658
Otu1657	GBGL10973-12|Morpho	86.6	403	54	0	1	403	1	1420
Otu1658	USHEM597-10|Hemiptera|COI-5P|HQ985352	84.9	403	61	0	1	405	1	658
Otu1659	ANIAF1631-11|Ancistroneura	76.4	403	95	0	1	405	1	658
Otu1660	ASANR375-09|Formicidae|COI-5P|GU711205	86.8	403	53	0	1	405	1	658
Otu1662	GMMGG952-14|Orthoptera|COI-5P	86	336	37	2	1	399	1	573
Otu1665	GAISO219-14|Ancistrotermes	92.6	435	2	1	1	435	1	912
Otu1664	ASPAL025-09|Hymenoptera|COI-5P	91.3	403	35	0	1	405	1	658
Otu1663	GBMIN32753-13|Leptotes	81.7	405	74	0	1	405	1	1256
Otu1661	PHLAB1148-10|Setina	93.8	403	25	0	1	405	1	658
Otu1666	NGNAF260-13|Bombyliidae|COI-5P|KR689603	75.2	403	83	2	1	388	1	658
Otu1668	GBMIN26985-13|Loxoblemmus	83.5	406	60	2	1	400	1	1536
Otu1669	GMMGD3841-14|Coleoptera|COI-5P	93.5	310	19	1	1	404	1	528
Otu1671	COLFG007-13|Acmaeops	81.6	403	49	1	1	380	1	658
Otu1667	UAMIC1875-14|Leptinus	84.9	403	61	0	1	405	1	658
Otu1672	GBDP18563-15|Lutzomyia	84.2	405	64	0	1	405	1	653
Otu1675	ASPAL028-09|Hymenoptera|COI-5P	90.6	403	38	0	1	403	1	658
Otu1673	FBCOC929-10|Haploglossa	83.9	403	65	0	1	405	1	658
Otu1674	GBMOR1183-14|Mecopoda	86	406	50	2	1	410	1	655
Otu1670	GBGLP648-15|Nepheronia	89.4	405	43	0	1	405	1	1472
Otu1677	JEBP504-13|Melanotus	80.7	405	78	0	1	405	1	817
Otu1676	GMCRZ632-14|Coleoptera|COI-5P	87.1	403	52	0	1	405	1	658
Otu1680	GACCH247-13|Mecistocephalus	80.4	403	79	0	1	405	1	658
Otu1679	MHMYM2470-14|Lepidoptera|COI-5P	86.8	403	53	0	1	405	1	658
Otu1678	GBMOR1178-14|Mecopoda	89.2	400	43	0	1	405	1	655
Otu1681	GMBCF5685-15|Coleoptera|COI-5P	100	349	0	0	1	405	1	603
Otu1682	GBGL9729-12|Oleria	76.5	405	77	1	1	387	1	1408
Otu1684	MGABB555-10|Marcipa|COI-5P	81.2	394	74	0	1	396	1	658
Otu1686	GMMGT2807-14|Blattodea|COI-5P	93.8	325	20	0	1	405	1	579
Otu1685	GMBCA3787-15|Diptera|COI-5P	93.4	346	23	0	1	405	1	600
Otu1688	GMBCD3180-15|Blattodea|COI-5P	95.5	337	15	0	1	405	1	591
Otu1687	POESE091-15|Peloponnesia	85.6	403	58	0	1	405	1	658
Otu1690	MAORT600-11|Orthoptera|COI-5P	90.1	403	40	0	1	405	1	658
Otu1691	GBCL15940-13|Devia	75.2	408	96	2	1	406	1	1000
Otu1689	CNCCH1003-12|Coleoptera|COI-5P	89.3	403	43	0	1	405	1	658
Otu1692	GMBCH3830-15|Orthoptera|COI-5P	87.5	343	43	0	1	405	1	597
Otu1693	MACOL2577-12|Coleoptera|COI-5P	84.9	404	60	1	1	406	1	658
Otu1694	NCCF525-11|Melanoplus|COI-5P|KR146832	86.4	404	55	0	1	405	1	659
Otu1695	GMMGD3890-14|Orthoptera|COI-5P	88.5	355	41	0	1	405	1	610
Otu1696	ASPNE085-10|Diptera|COI-5P|JN289659	87.3	403	51	0	1	405	1	640
Otu1697	GMSAS057-13|Blattodea|COI-5P	79.2	403	51	1	1	372	1	658
Otu1702	JHCOC318-09|Blattodea|COI-5P|HM377098	85.4	411	51	1	1	414	1	657
Otu1701	LEPNF406-14|Lepidoptera|COI-5P	75.4	403	79	2	1	385	1	658
Otu1700	JEBP343-13|Heteroderes	80	405	58	1	1	382	1	733
Otu1704	SYC5435-14|Balta	82.5	405	69	1	1	407	1	656
Otu1703	PHLAI249-13|Lepidoptera|COI-5P	77.4	403	79	3	1	393	1	658
Otu1708	GAISO182-14|Coptotermes	81.2	405	61	3	1	391	1	1015
Otu1705	CONW245-10|Diptera|COI-5P|HM398275	93.3	403	27	0	1	405	1	658
Otu1699	LNOUD1432-12|Lepidoptera|COI-5P	83.6	403	66	0	1	403	1	658
Otu1707	PMANL1052-11|Lepidoptera|COI-5P	76.6	406	89	2	1	405	1	658
Otu1706	GBA8479-12|Siphonoperla	81.7	405	74	0	1	405	1	1486
Otu1711	GBMIN15773-13|Traulia	95.3	403	18	1	1	404	1	658
Otu1710	GBAHF076-13|Myrmica	96.5	403	14	0	1	403	1	657
Otu1713	GBMIN26977-13|Haplotropis	75.3	405	100	0	1	405	1	1542
Otu1709	LNOUF290-11|Nola	90.1	403	40	0	1	405	1	658
Otu1717	GMCRE1520-13|Hemiptera|COI-5P	82.6	403	64	1	1	399	1	653
Otu1715	GVWBA143-07|Lepidoptera|COI-5P	75.9	403	97	0	1	405	1	658
Otu1714	GBMIN15383-13|Mecopoda	89.6	403	42	0	1	405	1	658
Otu1712	GBMIN39585-13|Zaprionus	88.8	403	45	0	1	403	1	703
Otu1720	JHCOC318-09|Blattodea|COI-5P|HM377098	85.4	405	56	1	1	408	1	657
Otu1716	GBMIN13200-13|Nemorilla	85.9	405	57	0	1	405	1	1435
Otu1725	CNCHA1589-11|Tetraphleps	82.6	403	70	0	1	405	1	403
Otu1718	KHCBT1132-16|Prosotas	99.8	405	1	0	1	405	1	689
Otu1724	DPAS1024-11|Lauxaniidae|COI-5P	75.2	403	99	1	1	404	1	658
Otu1727	SSBAA3935-12|Brachystomellidae|COI-5P|KM618656	79.7	379	77	0	1	405	1	634
Otu1719	BLPDA837-09|Lepidoptera|COI-5P	90.1	403	40	0	1	405	1	657
Otu1721	GBMIN34247-13|Chrysomya	83.7	405	60	1	1	399	1	1493
Otu1723	CNCHC1798-11|Scolops	81.9	403	73	0	1	405	1	658
Otu1728	GBAH6617-10|Myrmica	81.2	405	76	0	1	405	1	886
Otu1722	GMMGD2682-14|Diptera|COI-5P	94.8	403	21	0	1	405	1	658
Otu1729	GMBCD3180-15|Blattodea|COI-5P	95	337	17	0	1	405	1	591
Otu1731	GBMIN26075-13|Epipocus	76	405	96	1	1	404	1	1257
Otu1730	GACCH491-14|Lithobius	84.1	403	64	0	1	403	1	812
Otu1738	LYMAA3971-14|Orthoptera|COI-5P	78.7	403	86	0	1	405	1	658
Otu1736	JHCOC326-09|Blattodea|COI-5P|HM377105	84.7	405	56	1	1	411	1	654
Otu1734	COLFG007-13|Acmaeops	87.1	403	52	0	1	405	1	658
Otu1733	FBCTW284-14|Coleoptera|COI-5P	86.4	403	55	0	1	405	1	658
Otu1735	JDWAM297-05|Pheidole	86.6	403	54	0	1	405	1	657
Otu1737	MBPT088-15|Blattodea|COI-5P	87.8	400	49	0	1	405	1	654
Otu1732	LON2570-15|Lepidoptera|COI-5P	90.6	403	38	0	1	405	1	658
Otu1739	SVN045-12|Araneidae|COI-5P	95.2	394	19	0	1	405	1	649
Otu1741	GBCL24466-15|Cybister	80.5	405	79	0	1	405	1	1282
Otu1746	GACCH251-13|Mecistocephalus	78.7	403	71	2	1	390	1	658
Otu1742	GBMH6240-09|Neotermes	83	405	69	0	1	405	1	1176
Otu1745	GBDP15425-14|Atherigona	77.8	405	90	0	1	405	1	1234
Otu1743	CNCCE1463-12|Coleoptera|COI-5P	83.6	403	66	0	1	405	1	658
Otu1747	LOTSB083-07|Agriophara|COI-5P	77.4	403	91	0	1	405	1	658
Otu1750	AGBCO083-16|Phytomyza	76.3	405	96	0	1	405	1	1404
Otu1744	GMMGB284-14|Diptera|COI-5P	98.7	376	5	0	1	403	1	631
Otu1752	ABBAT124-13|Coleoptera|COI-5P	76.7	403	94	0	1	405	1	658
Otu1751	CNRVB083-15|Elateridae|COI-5P|KR915896	79.7	403	82	0	1	405	1	648
Otu1749	GBMH1543-06|Troglophilus	79.3	405	81	1	1	402	1	631
Otu1755	GAISO280-15|Orthognathotermes	78.3	405	88	0	1	405	1	1542
Otu1753	SMTPB3558-13|Orthocladiinae|COI-5P|KR747696	78.2	403	88	0	1	405	1	658
Otu1754	CNCCJ3177-14|Coleoptera|COI-5P	87.3	403	51	0	1	405	1	658
Otu1756	GCOL5647-16|Carpelimus	87.6	403	50	0	1	405	1	658
Otu1757	DSCOL495-07|Amara	85.1	403	60	0	1	405	1	657
Otu1761	GBA8940-12|Otostigmus	83	405	69	0	1	405	1	739
Otu1758	GACCH508-14|Rhysida	81.5	405	75	0	1	405	1	812
Otu1762	GBMOR1665-15|Loxoblemmus	85	400	60	0	1	405	1	655
Otu1760	NEONU686-11|Platynus	79.7	403	26	1	1	349	1	658
Otu1766	GMARN1182-14|Diptera|COI-5P	77.2	404	86	3	1	401	1	658
Otu1765	GWORH761-09|Lepidoptera|COI-5P	98.2	391	7	0	1	405	1	646
Otu1764	GBMIN25897-13|Lepidoptera|COI-5P|JQ344380	95	359	18	0	1	405	1	614
Otu1769	GMMGG952-14|Orthoptera|COI-5P	85.3	339	45	1	1	410	1	573
Otu1767	WAMA1431-15|Blattodea|COI-5P	86.1	403	56	0	1	405	1	658
Otu1771	INRMA345-12|Gryllus	81	405	69	3	1	401	1	658
Otu1768	GBLN2318-09|Charaxes	87.2	405	52	0	1	405	1	1401
Otu1772	GMBUA811-14|Diptera|COI-5P	95.2	310	15	0	1	405	1	565
Otu1770	GMARI039-14|Coleoptera|COI-5P	84.1	403	64	0	1	405	1	658
Otu1775	GBMHH4677-14|Betatropis	86.4	405	55	0	1	405	1	636
Otu1774	GWOR2983-08|Lepidoptera|COI-5P	75.6	405	97	1	1	407	1	658
Otu1773	GBAH11705-15|Nylanderia	96.8	401	13	0	1	405	1	656
Otu1776	ASBZI926-10|Diptera|COI-5P	84.9	403	61	0	1	405	1	658
Otu1778	LYMAA3971-14|Orthoptera|COI-5P	78.4	403	87	0	1	405	1	658
Otu1777	GBCL15102-13|Atheta	83	405	69	0	1	405	1	1000
Otu1779	ANIC525-06|Cydalima	77.4	403	86	1	1	400	1	658
Otu1782	JHCOC436-09|Blattodea|COI-5P	82.1	402	72	0	1	405	1	657
Otu1780	CNFNQ1404-14|Chironominae|COI-5P|KR288430	77.2	403	92	0	1	405	1	658
Otu1783	BLPEC558-11|Aristotelia	75.4	403	98	1	1	404	1	658
Otu1781	CYTC5409-12|Drosophila	85.2	405	59	1	1	404	1	1000
Otu1787	HEQT243-09|Hemiptera|COI-5P|GU671560	82.4	403	71	0	1	405	1	658
Otu1785	INSAR286-11|Coleoptera|COI-5P|JN299914	83.1	403	68	0	1	405	1	658
Otu1786	ENTJR328-08|Blattodea|COI-5P	91.3	403	23	1	1	393	1	639
Otu1790	GBA29496-17|Smeryngolaphria	76.6	406	92	2	1	408	1	658
Otu1784	MADIP804-12|Diptera|COI-5P	85.1	403	60	0	1	403	1	658
Otu1788	GMHGR033-13|Coleoptera|COI-5P	89.3	403	23	2	1	385	1	658
Otu1789	DINOR044-11|Phoridae|COI-5P	80.9	403	77	0	1	405	1	658
Otu1794	MYFAB430-11|Eupolybothrus	79.4	403	83	0	1	405	1	658
Otu1791	EMPID091-13|Oropezella	86.4	403	55	0	1	405	1	657
Otu1793	GMMGN1246-14|Diptera|COI-5P	99.1	334	3	0	1	403	1	588
Otu1795	MACOL589-10|Coleoptera|COI-5P|JF890423	85.9	403	57	0	1	405	1	658
Otu1797	GMGSM002-13|Orocharis	78.2	403	83	1	1	398	1	658
Otu1798	BBHEM731-10|Parthenicus	82.4	403	71	0	1	405	1	658
Otu1801	PHTCH224-08|Diptera|COI-5P	75.7	403	98	0	1	405	1	658
Otu1799	GBAH11705-15|Nylanderia	94	401	24	0	1	405	1	656
Otu1796	GBCOU402-13|Quedius	85.1	403	60	0	1	405	1	658
Otu1800	GBCL15147-13|Aleochara	80	405	78	1	1	402	1	1000
Otu1805	GACCH163-13|Otostigmus	84.6	403	61	1	1	404	1	654
Otu1803	GMART1122-14|Diptera|COI-5P	76.9	403	93	0	1	405	1	658
Otu1802	QMA2144-13|Macotasa|COI-5P	100	403	0	0	1	405	1	609
Otu1807	GBMIN30702-13|Trinervitermes	88.9	405	42	1	1	402	1	1148
Otu1806	GBDP5771-09|Allograpta	76	405	70	2	1	378	1	1380
Otu1804	GBMOR1190-14|Mecopoda	94	400	24	0	1	405	1	655
Otu1813	BCISA037-10|Hemiptera|COI-5P	85.1	235	35	0	1	235	1	635
Otu1808	MAORT448-11|Orthoptera|COI-5P	89.6	403	39	1	1	402	1	658
Otu1810	GBMOR1665-15|Loxoblemmus	87.5	409	42	1	1	414	1	655
Otu1812	JHCOC318-09|Blattodea|COI-5P|HM377098	85.6	402	58	0	1	405	1	657
Otu1811	ANIAE1675-11|Alophosoma	84.9	403	61	0	1	403	1	658
Otu1809	GCOL13256-16|Calyptomerus	84.4	403	63	0	1	405	1	658
Otu1817	RRMFE478-15|Chloropidae|COI-5P|KT611489	81.1	403	76	0	1	405	1	658
Otu1819	GWOSH866-10|Lepidoptera|COI-5P|JF851728	80.4	403	79	0	1	405	1	658
Otu1814	DIQTB089-10|Diptera|COI-5P|JF872399	99.8	403	1	0	1	405	1	658
Otu1818	GBMIN30669-13|Phortica	81.7	405	74	0	1	405	1	1536
Otu1815	GBMIN18874-13|Drosophila	95.3	405	19	0	1	405	1	1495
Otu1822	COLLE844-09|Entomobryomorpha|COI-5P|HM375914	91.1	403	36	0	1	405	1	658
Otu1820	GBMIN27106-13|Teleogryllus	86.4	405	48	1	1	398	1	1539
Otu1821	GBMYR360-15|Lithobiomorpha|COI-5P	83.9	403	65	0	1	405	1	658
Otu1827	ASPHA062-12|Phasmatodea|COI-5P	78.1	416	71	4	1	411	1	658
Otu1823	BBDIT1371-12|Drosophilidae|COI-5P	80.4	403	44	4	1	370	1	658
Otu1824	KHCBT028-10|Lepidoptera|COI-5P|HM395540	97.5	403	10	0	1	405	1	658
Otu1829	TAMIC432-10|Hahncappsia	79.9	403	78	1	1	402	1	655
Otu1826	ASBZI1026-11|Diptera|COI-5P	88.1	403	48	0	1	405	1	658
Otu1830	GBMIN12657-13|Agriosphodrus	76.3	405	82	1	1	391	1	1251
Otu1832	GWNP145-07|Macaria	78.2	403	88	0	1	405	1	658
Otu1831	ASHYD3336-14|Diptera|COI-5P	88.6	403	46	0	1	403	1	658
Otu1833	GMHGR033-13|Coleoptera|COI-5P	78.9	403	22	2	1	342	1	658
Otu1837	GMSAS057-13|Blattodea|COI-5P	83.7	404	65	1	1	406	1	658
Otu1836	ASPNA383-09|Formicidae|COI-5P|HM373285	87.3	402	50	1	1	404	1	656
Otu1835	BBCCA4087-12|Lithocharis	79.7	403	82	0	1	405	1	658
Otu1834	CWLTH027-12|Lepidoptera|COI-5P	100	402	0	0	1	404	1	658
Otu1841	ASPAN839-11|Solenopsis	80.4	403	79	0	1	405	1	658
Otu1839	MHFLI479-07|Scatella	89.3	402	43	0	1	405	1	654
Otu1845	GBCL24587-15|Hydaticus	75.7	276	60	2	1	276	1	1465
Otu1838	GMMGT172-14|Diptera|COI-5P	99.7	337	1	0	1	405	1	591
Otu1847	GBAH1555-06|Prosevania	82.5	405	71	0	1	405	1	687
Otu1840	EPNG2650-10|Lepidoptera|COI-5P|HQ947268	92.3	403	31	0	1	405	1	658
Otu1842	BDORH025-13|Leucophenga	94.8	405	21	0	1	405	1	682
Otu1846	GBMIN26985-13|Loxoblemmus	88.4	405	45	2	1	403	1	1536
Otu1849	INRMA345-12|Gryllus	79.9	403	78	1	1	402	1	658
Otu1844	BBCCA2456-12|Cantharidae|COI-5P	88.6	403	46	0	1	405	1	658
Otu1848	FSA1138-12|Hymenoptera|COI-5P	88.6	403	46	0	1	405	1	658
Otu1853	GWOSP191-11|Lepidoptera|COI-5P	75.2	403	100	0	1	405	1	658
Otu1855	WAMA1353-15|Blattodea|COI-5P	76.6	406	92	1	1	408	1	658
Otu1852	JHCOC326-09|Blattodea|COI-5P|HM377105	88.5	399	46	0	1	405	1	654
Otu1850	GBLN2150-09|Napeogenes	82.7	405	70	0	1	405	1	1392
Otu1856	JHCOC326-09|Blattodea|COI-5P|HM377105	86.5	399	54	0	1	405	1	654
Otu1858	ASLAM2016-12|Eurhopalothrix	81.9	403	73	0	1	405	1	658
Otu1851	LEPKB260-10|Lepidoptera|COI-5P	100	403	0	0	1	405	1	658
Otu1857	GBANO464-12|Anopheles	81.5	405	75	0	1	405	1	1510
Otu1860	GBMIN25144-13|Hymenoptera|COI-5P|JQ345027	92.2	359	28	0	1	405	1	614
Otu1861	PMANL1635-11|Lepidoptera|COI-5P	76.2	403	96	0	1	405	1	658
Otu1854	GMMGG638-14|Lepidoptera|COI-5P	99.7	337	1	0	1	405	1	591
Otu1863	GBAH12658-15|Apidae|COI-5P|KP258999	88.9	405	45	0	1	405	1	582
Otu1859	GBMIN25278-13|Lauxaniidae|COI-5P|JQ344755	98.6	359	5	0	1	405	1	614
Otu1862	CNCCJ805-13|Coleoptera|COI-5P	88.3	403	47	0	1	405	1	658
Otu1866	GBAHF087-13|Camponotus	86.1	403	56	0	1	405	1	657
Otu1864	CWLTH049-12|Lepidoptera|COI-5P	93.8	403	14	1	1	394	1	658
Otu1865	GBGL10980-12|Morpho	80	405	81	0	1	405	1	1300
Otu1869	ASPNA1893-11|Formicidae|COI-5P	79.4	403	83	0	1	405	1	658
Otu1874	GAISO278-15|Neocapritermes	82.5	406	70	1	1	406	1	1542
Otu1867	ASPND286-09|Tachinidae|COI-5P|HM373415	83.4	404	66	1	1	406	1	1320
Otu1868	ACGAZ088-11|Diptera|COI-5P	85.6	403	58	0	1	405	1	658
Otu1870	GMMGK120-14|Diptera|COI-5P	96.4	337	12	0	1	405	1	591
Otu1873	GBAH11701-15|Nylanderia	100	401	0	0	1	405	1	656
Otu1875	GBCH1855-07|Theridion	86.4	405	55	0	1	405	1	471
Otu1877	COLLH3289-11|Entomobryomorpha|COI-5P	77.4	403	91	0	1	405	1	627
Otu1871	SSPPA1493-15|Staphylinidae|COI-5P	87.6	403	50	0	1	405	1	658
Otu1876	GBMIN15947-13|Traulia	97.3	403	11	0	1	405	1	658
Otu1880	VAQTB108-12|Entomobryidae|COI-5P	76.4	403	90	1	1	400	1	616
Otu1882	BASYM2861-13|Corynis	77.7	403	90	0	1	405	1	658
Otu1879	GBCH8564-13|Parabathippus	88.4	405	47	0	1	405	1	929
Otu1881	BBFOA168-10|Formicidae|COI-5P|HQ928682	82.9	403	69	0	1	405	1	658
Otu1885	LNAUT2421-14|Papaipema	87.1	403	52	0	1	405	1	407
Otu1883	CNPPI968-12|Hemiptera|COI-5P|Pending	85.1	403	60	0	1	405	1	407
Otu1886	GBMIN40530-13|Dolichoprosopus	80.5	405	79	0	1	405	1	1060
Otu1888	GBCMI1538-12|Burmoniscus	79.2	384	78	2	1	382	1	670
Otu1887	GACCH109-13|Rhysida	84.5	355	50	2	1	400	1	584
Otu1884	CHRYS308-11|Coleoptera|COI-5P	84.6	403	62	0	1	405	1	465
Otu1891	ASPNA1366-10|Formicidae|COI-5P|HQ551053	85.1	403	60	0	1	405	1	658
Otu1889	BBCCA1479-12|Staphylinidae|COI-5P	85.6	403	58	0	1	405	1	658
Otu1895	COLLH569-10|Entomobryomorpha|COI-5P|HQ942777	79.7	403	82	0	1	405	1	658
Otu1890	GWORY297-10|Lepidoptera|COI-5P|HM913464	91.4	406	32	1	1	408	1	658
Otu1894	GBCO2748-15|Entomobrya	81.2	405	76	0	1	405	1	1536
Otu1897	SAVSA3036-14|Lepidoptera|COI-5P	76.9	403	93	0	1	403	1	658
Otu1898	KCOLE3404-13|Blattodea|COI-5P	81.6	403	71	1	1	407	1	658
Otu1892	LPMAL359-14|Geometridae|COI-5P	94.3	403	23	0	1	405	1	658
Otu1896	GWOSL561-11|Lepidoptera|COI-5P|JN271671	75.7	403	98	0	1	405	1	658
Otu1899	GBCL5187-09|Brassicogethes	82.5	405	71	0	1	405	1	1464
Otu1900	LNAUT2402-14|Euxoa	84.4	403	63	0	1	405	1	407
Otu1905	GBMOR004-09|Dolichopoda	75.6	405	83	1	1	389	1	957
Otu1903	GBAH7408-13|Hylaeus|COI-5P|JN578889	80.2	405	80	0	1	405	1	1000
Otu1902	GMMGE365-14|Coleoptera|COI-5P	87.1	403	52	0	1	405	1	658
Otu1906	GBGL10657-12|Papilio	77	405	90	1	1	402	1	1243
Otu1901	GBSYR103-13|Episyrphus	100	405	0	0	1	405	1	1000
Otu1908	GBCL15915-13|Ocalea	81.7	405	74	0	1	405	1	1000
Otu1909	GCOL11846-16|Anomala	81.9	403	73	0	1	405	1	658
Otu1910	CHRFI029-10|Diptera|COI-5P|HQ941606	76.5	404	94	1	1	406	1	658
Otu1914	CNCCA959-12|Coleoptera|COI-5P	84.4	403	63	0	1	405	1	658
Otu1912	CNCCF985-12|Coleoptera|COI-5P	81.1	403	76	0	1	405	1	658
Otu1911	GBCOU2932-13|Acmaeops	86.8	403	52	1	1	404	1	658
Otu1915	GCOL320-16|Lagria	87.8	403	49	0	1	405	1	658
Otu1917	ETKH1024-13|Hemiptera|COI-5P	80.1	403	80	0	1	405	1	658
Otu1920	JEBP211-13|Cryptalaus	84.4	405	63	0	1	405	1	817
Otu1921	GBMH6240-09|Neotermes	78.5	405	72	1	1	390	1	1176
Otu1918	MAORT448-11|Orthoptera|COI-5P	87.3	402	45	1	1	398	1	658
Otu1916	GWOSH788-10|Lepidoptera|COI-5P|JF851673	99.8	403	1	0	1	405	1	658
Otu1924	GBMIN26985-13|Loxoblemmus	88.9	405	44	1	1	404	1	1536
Otu1925	GMSAU1155-13|Coleoptera|COI-5P	84.1	403	64	0	1	405	1	658
Otu1919	SAPIT076-08|Diptera|COI-5P	88.8	402	45	0	1	405	1	657
Otu1922	BLPBE413-07|epipaBioLep01	78.7	403	86	0	1	405	1	658
Otu1926	GCOL11845-16|Mycetina	88.8	403	45	0	1	405	1	658
Otu1927	LEFIE332-10|Perittia	81.4	403	75	0	1	405	1	658
Otu1929	CNCHC1844-11|Alaruasa	82.6	403	70	0	1	405	1	658
Otu1928	GBLN5166-14|Paulogramma	76.5	405	95	0	1	405	1	1472
Otu1934	GMMGL415-14|Lepidoptera|COI-5P	92.3	235	18	0	1	235	1	588
Otu1930	USCOL035-09|Coleoptera|COI-5P|HQ582701	87.8	403	49	0	1	405	1	658
Otu1931	GMMGD3890-14|Orthoptera|COI-5P	88.5	355	41	0	1	405	1	610
Otu1933	COLFH860-15|Coleoptera|COI-5P	89.8	403	41	0	1	405	1	658
Otu1932	GBMIN15773-13|Traulia	95.8	403	17	0	1	406	1	658
Otu1937	GBANO465-12|Anopheles	77.4	407	78	2	1	395	1	1510
Otu1938	GBMIN27106-13|Teleogryllus	86.9	411	48	1	1	411	1	1539
Otu1935	GMMGD3142-14|Lepidoptera|COI-5P	96.5	403	14	0	1	405	1	658
Otu1939	GBMOR1182-14|Mecopoda	88.5	400	40	2	1	399	1	655
Otu1936	GBMWN2487-15|Diptera|COI-5P	88.8	403	45	0	1	403	1	658
Otu1943	ANICV366-11|Xylorycta	79.9	403	81	0	1	405	1	658
Otu1946	GACCH247-13|Mecistocephalus	80.6	403	76	2	1	403	1	658
Otu1944	GMCRM1624-13|Lepidoptera|COI-5P	79.4	403	83	0	1	405	1	658
Otu1951	MEDLB050-10|Coleoptera|COI-5P|JF890713	77	235	52	2	1	233	1	658
Otu1941	COLLH040-10|Entomobryomorpha|COI-5P|HQ942534	87.8	403	49	0	1	405	1	658
Otu1942	CNCDB2062-11|Diptera|COI-5P	88.8	403	45	0	1	405	1	658
Otu1947	GBDP15302-14|Fannia	78.5	405	87	0	1	405	1	1536
Otu1945	DIPUR175-10|Diptera|COI-5P|JF872030	99.8	403	1	0	1	405	1	658
Otu1950	SVN103-12|Miturgidae|COI-5P	94.4	394	22	0	1	405	1	649
Otu1952	GMRSA3822-14|Hemiptera|COI-5P	87.3	403	51	0	1	405	1	658
Otu1949	CNPYD1542-10|Lepidoptera|COI-5P|HM908330	100	403	0	0	1	405	1	649
Otu1948	GMCHB328-14|Diptera|COI-5P	95.5	334	15	0	1	405	1	588
Otu1953	GBGL0143-06|Greya	81.5	405	74	1	1	404	1	877
Otu1956	TINDS107-10|Isoptera|COI-5P	92.6	403	30	0	1	405	1	620
Otu1958	GBMIN25144-13|Hymenoptera|COI-5P|JQ345027	91.9	359	29	0	1	402	1	614
Otu1957	GBAHF327-13|Tapinoma	88.6	403	46	0	1	405	1	639
Otu1955	GMAGD854-15|Diptera|COI-5P	80.9	403	77	0	1	405	1	658
Otu1960	HEQT852-11|Hemiptera|COI-5P	86.8	403	53	0	1	403	1	658
Otu1954	GBLN2516-09|Polygonia	78.4	403	87	0	1	403	1	1401
Otu1961	ASPNA2718-12|Hymenoptera|COI-5P	90.6	403	38	0	1	405	1	658
Otu1963	AGBCO039-16|Cerodontha	76.4	407	94	1	1	407	1	1404
Otu1959	COQT426-09|Coleoptera|COI-5P|HM431441	93.5	403	26	0	1	403	1	658
Otu1964	GBAH2085-06|Myrmoteras	88.1	405	48	0	1	405	1	823
Otu1970	TOFG315-11|Isoptera|COI-5P|JN310511	86.6	403	54	0	1	403	1	594
Otu1965	SASNC313-11|Lepidoptera|COI-5P|JN309083	99.5	403	2	0	1	403	1	658
Otu1967	JWDCJ1611-11|Anthomyiidae|COI-5P|JF877804	83.9	403	65	0	1	405	1	658
Otu1962	DQGM534-08|Lepidoptera|COI-5P	96.8	403	13	0	1	405	1	658
Otu1966	QMA2782-13|Erebinae|COI-5P	100	403	0	0	1	405	1	658
Otu1971	JHCOC326-09|Blattodea|COI-5P|HM377105	76.1	402	53	2	1	366	1	654
Otu1972	GMSAS057-13|Blattodea|COI-5P	78.9	412	63	3	1	399	1	658
Otu1968	BBLPA708-10|Anacampsis	77.9	412	82	2	1	414	1	658
Otu1973	JHCOC388-09|Blattodea|COI-5P|HM377111	79.6	402	66	2	1	389	1	657
Otu1969	LOQTD085-08|Lepidoptera|COI-5P	91.6	403	34	0	1	405	1	658
Otu1974	GMMGR843-14|Diptera|COI-5P	99.4	355	2	0	1	403	1	609
Otu1978	MACOL622-10|Coleoptera|COI-5P|JF890444	80.6	403	66	1	1	393	1	658
Otu1976	QMA6142-13|Pyralinae|COI-5P	82.6	403	66	1	1	401	1	653
Otu1977	GBCL15668-13|Lomechusoides	84.7	405	62	0	1	405	1	1000
Otu1975	LOFLB706-06|Apoda	82.6	403	70	0	1	405	1	658
Otu1980	GMMGD269-14|Hymenoptera|COI-5P	92.8	403	29	0	1	403	1	658
Otu1983	CNCHA1589-11|Tetraphleps	84.1	403	64	0	1	405	1	403
Otu1981	COLFG007-13|Acmaeops	85.4	403	59	0	1	405	1	658
Otu1982	GMMGI287-14|Diptera|COI-5P	97.3	334	9	0	1	403	1	579
Otu1984	USORT033-09|Orthoptera|COI-5P|GU804252	88.8	403	45	0	1	405	1	658
Otu1979	ANICE148-10|Aloa	90.1	403	40	0	1	403	1	658
Otu1987	HIMXD274-10|Plecoptera|COI-5P|HQ958874	75.4	403	99	0	1	405	1	658
Otu1989	GBMH8641-13|Orestes	84.2	405	64	0	1	405	1	1000
Otu1986	ASIHE636-12|Hemiptera|COI-5P	76.9	403	93	0	1	405	1	403
Otu1988	LNOUD1499-12|Lepidoptera|COI-5P	76.5	408	59	3	1	376	1	658
Otu1991	MBPT088-15|Blattodea|COI-5P	87.5	400	50	0	1	403	1	654
Otu1985	GMBCJ2604-15|Diptera|COI-5P	99.1	334	3	0	1	403	1	588
Otu1992	MAORT601-11|Orthoptera|COI-5P	84.1	403	61	1	1	402	1	658
Otu1995	GBAH11692-15|Nylanderia	94.6	411	12	1	1	415	1	656
Otu1997	ASBZI270-10|Hemiptera|COI-5P|HQ925928	87.3	403	51	0	1	403	1	658
Otu1990	GBMIN33851-13|Microxydia	85.2	405	60	0	1	405	1	1476
Otu1994	GMCRJ402-13|Diptera|COI-5P	90.8	403	37	0	1	405	1	658
Otu1993	GMBCC3087-15|Lepidoptera|COI-5P	98.5	337	5	0	1	405	1	591
Otu1998	GACCH160-13|Otostigmus	84.4	403	63	0	1	405	1	654
Otu2000	MORHU492-12|Entomobryomorpha|COI-5P	81.4	403	71	1	1	401	1	613
Otu1999	GMMGD3418-14|Hemiptera|COI-5P	75.4	403	99	0	1	405	1	658
Otu2001	TBMOT529-10|Lepidoptera|COI-5P|HQ978336	81.6	403	74	0	1	405	1	658
Otu2003	BBLSW564-09|Hypsoropha	91.5	235	20	0	1	235	1	636
Otu2005	MHMYG2056-10|Lepidoptera|COI-5P|HM885459	75.7	403	98	0	1	405	1	658
Otu2006	SCOL059-12|Taphrorychus	84.9	405	61	0	1	405	1	690
Otu2008	GBCO2705-15|Entomobrya	85.2	405	60	0	1	405	1	1536
Otu2002	CWLTH200-13|Lepidoptera|COI-5P	82.1	403	72	0	1	405	1	658
Otu2004	GBDPC231-14|Microchironomus	80.2	400	79	0	1	405	1	655
Otu2011	LNAUS2543-13|Speranza	75.9	403	97	0	1	405	1	658
Otu2007	GBCH11100-13|Cyclosa	94.3	405	23	0	1	405	1	674
Otu2010	GWOSK749-11|Lepidoptera|COI-5P|JN268125	78.7	403	86	0	1	403	1	658
Otu2009	GAISO290-15|Glyptotermes	77.2	403	92	0	1	403	1	1545
Otu2013	AHRO001-13|Hemiptera|COI-5P	76.9	403	93	0	1	403	1	622
Otu2015	GMKKI186-15|Blattodea|COI-5P	75.3	373	56	2	1	379	1	621
Otu2012	GBMIN15773-13|Traulia	83.1	403	18	2	1	355	1	658
Otu2017	GMMGR770-14|Diptera|COI-5P	93.5	322	21	0	1	405	1	567
Otu2016	QMA1252-13|Pyralinae|COI-5P	99.8	403	1	0	1	405	1	658
Otu2020	OUENT145-09|Hemiptera|COI-5P	84.4	403	63	0	1	405	1	407
Otu2018	SDRVC549-13|Hemiptera|COI-5P	83.9	403	65	0	1	405	1	658
Otu2014	GBGL10128-12|Spodoptera	100	405	0	0	1	405	1	771
Otu2025	GBMYR1102-15|Lithobiomorpha|COI-5P|KX458622	81.4	403	74	1	1	404	1	658
Otu2024	GACCH160-13|Otostigmus	81.9	403	73	0	1	405	1	654
Otu2022	MNAI512-09|Lepidoptera|COI-5P|GU692806	84.6	403	62	0	1	405	1	658
Otu2019	LEEUA308-11|Pseudotelphusa	90.1	403	40	0	1	405	1	658
Otu2023	ASPNA1435-10|Formicidae|COI-5P|HQ551104	99.8	403	1	0	1	405	1	658
Otu2028	MNAI575-09|Lepidoptera|COI-5P|GU692746	75.4	403	99	0	1	405	1	658
Otu2030	LNAUT2402-14|Euxoa	84.9	403	61	0	1	405	1	407
Otu2029	MBPT012-15|Cleridae|COI-5P	88.8	400	45	0	1	405	1	654
Otu2031	GBA29590-17|Efferia	78.7	403	86	0	1	405	1	658
Otu2027	JAGWI255-11|Lepidoptera|COI-5P|JN275702	92.1	403	32	0	1	405	1	658
Otu2034	GBMIN26135-13|Endomychus	75.9	403	97	0	1	403	1	1257
Otu2036	VAQT054-08|Pycnoscelus	93.6	235	15	0	1	235	1	658
Otu2032	GMART1069-14|Diptera|COI-5P	89.6	403	42	0	1	405	1	658
Otu2035	SMTPM2590-15|Limosininae|COI-5P	78.4	403	87	0	1	405	1	657
Otu2026	MAMOT3364-13|Periacminae|COI-5P|KX862035	94	403	24	0	1	405	1	658
Otu2037	GAISO277-15|Rugitermes	78.6	407	84	2	1	406	1	1545
Otu2038	LFCAB108-15|Coleoptera|COI-5P	84.6	403	62	0	1	405	1	658
Otu2042	GBMYR367-15|Lithobiomorpha|COI-5P|KX458784	82.1	403	72	0	1	405	1	658
Otu2045	GAISO308-15|Prorhinotermes	77.5	405	78	1	1	392	1	1545
Otu2046	GBDPD215-14|Drosophila	77.8	405	90	0	1	405	1	1533
Otu2044	GMAFW016-15|Coleoptera|COI-5P	88.3	403	47	0	1	405	1	658
Otu2047	GBMIN14703-13|Monsoma	77	405	93	0	1	405	1	1536
Otu2043	LEMMZ630-11|Melese	89.8	403	41	0	1	405	1	658
Otu2041	GBMIN40338-13|Prodaticus	80.7	405	78	0	1	405	1	1139
Otu2049	BBDCQ348-10|Lespesia	85.4	403	59	0	1	405	1	658
Otu2048	GBLN0807-06|Vanessa	84.7	405	62	0	1	405	1	663
Otu2050	MAMOS1668-13|Culicinae|COI-5P|KF407921	85.6	403	58	0	1	405	1	658
Otu2052	DIPUS541-10|Diptera|COI-5P|JF872227	84.6	403	62	0	1	405	1	658
Otu2059	GBCL3401-07|Prionus	87	376	49	0	1	405	1	393
Otu2056	ANIAC1437-11|Tachystola	78.9	403	77	1	1	397	1	658
Otu2058	GBDP13815-13|Oxysarcodexia	82.8	377	65	0	1	405	1	1000
Otu2055	GBCL15664-13|Orphnebius|COI-5P|JN581921	88.2	408	45	1	1	408	1	1000
Otu2057	TTOFW209-08|Chorthippus	75.9	403	96	1	1	404	1	657
Otu2061	SSPAC10798-13|Zyras	79.4	403	37	1	1	359	1	658
Otu2060	GBMH6240-09|Neotermes	80	405	81	0	1	405	1	1176
Otu2054	PHLAV189-12|Marasmarcha	81.4	403	75	0	1	405	1	658
Otu2066	GBMH5056-08|Elasmucha	75.6	266	53	2	1	295	1	609
Otu2067	ASSCR4137-12|Coleoptera|COI-5P	79.9	403	81	0	1	405	1	658
Otu2070	GBA25706-15|Aname	85.8	400	57	0	1	405	1	658
Otu2069	ANIAF1631-11|Ancistroneura	75.2	403	85	1	1	390	1	658
Otu2062	GBMIN33854-13|Chloropteryx	88.1	405	48	0	1	405	1	1476
Otu2064	NEONU686-11|Platynus	88.3	403	31	1	1	389	1	658
Otu2071	GBAH2167-06|Technomyrmex	83.9	411	46	2	1	401	1	639
Otu2063	EPNG2871-10|Lepidoptera|COI-5P|HQ947418	96	403	16	0	1	405	1	658
Otu2068	GBCL25311-15|Uvarus	84.7	405	62	0	1	405	1	1253
Otu2073	GMAGE475-15|Diptera|COI-5P	75.4	403	99	0	1	405	1	658
Otu2075	GBCL3401-07|Prionus	88	376	45	0	1	405	1	393
Otu2074	GBDPD232-14|Drosophila	80.5	405	79	0	1	405	1	1533
Otu2079	LNAUU3095-15|Pococera	87.7	366	45	0	1	405	1	370
Otu2087	GMMGN222-14|Hymenoptera|COI-5P	89.1	258	28	0	1	258	1	555
Otu2081	CNCHC370-11|Aradus	75.4	403	87	1	1	393	1	407
Otu2080	GBMIN33716-13|Lythria	78.3	405	88	0	1	405	1	1476
Otu2078	LYMAB1474-15|Diptera|COI-5P	80.9	403	77	0	1	405	1	658
Otu2082	UAMIC2783-15|Tarphiota	90.1	403	40	0	1	405	1	658
Otu2088	GBGL9811-12|Brevioleria	75.2	423	87	1	1	423	1	1408
Otu2084	HCIC140-05|Belvosia	85.9	405	57	0	1	405	1	667
Otu2085	GMSAS057-13|Blattodea|COI-5P	88.8	403	45	0	1	405	1	658
Otu2077	PMANL2287-12|Lepidoptera|COI-5P	90.6	403	38	0	1	405	1	658
Otu2089	GBGL7029-09|Prodoxus	79.8	405	82	0	1	405	1	1428
Otu2096	SDRVN663-14|Hemiptera|COI-5P	83.1	403	62	1	1	399	1	658
Otu2092	KCOLE3161-13|Coleoptera|COI-5P	82.1	403	72	0	1	405	1	658
Otu2097	BBUSS580-09|Araneae|COI-5P|HM429128	90.1	403	40	0	1	405	1	658
Otu2095	GBMH8641-13|Orestes	84.7	405	61	1	1	404	1	1000
Otu2099	ASNOR935-11|Hemiptera|COI-5P	84.4	403	58	1	1	400	1	658
Otu2093	GBMIN25265-13|Tenebrionidae|COI-5P|JQ344781	95.5	359	16	0	1	405	1	614
Otu2101	BBUSU097-10|Araneae|COI-5P|HQ932145	87.1	403	52	0	1	405	1	658
Otu2100	GMBCA5353-15|Diptera|COI-5P	98.2	334	6	0	1	405	1	588
Otu2102	CNCHA1320-11|Aufeius	86.1	403	56	0	1	405	1	658
Otu2094	GMBCD2702-15|Lepidoptera|COI-5P	90.4	366	35	0	1	405	1	621
Otu2107	GBMH7049-09|Aphelocheirus	75.1	417	80	3	1	405	1	1464
Otu2105	GACCH098-13|Digitipes	84.5	355	55	0	1	405	1	567
Otu2106	GBAHF1038-15|Pseudomyrmex	79.3	405	80	2	1	401	1	1451
Otu2104	GWOSW886-11|Lepidoptera|COI-5P	77	405	91	1	1	407	1	658
Otu2111	GBCL15204-13|Onymacris	81.7	405	74	0	1	405	1	1000
Otu2108	MHMYM2964-14|Lepidoptera|COI-5P	78.2	403	88	0	1	405	1	658
Otu2110	GBMIN12722-13|Blattella	85.6	403	58	0	1	405	1	658
Otu2112	GBAHF987-15|Camponotus	97.2	400	11	0	1	405	1	654
Otu2113	ABCNA107-06|Catocala	87.3	403	51	0	1	405	1	658
Otu2119	ASTA1226-07|Chrysotachina	81.4	403	74	1	1	404	1	657
Otu2114	LTOL1140-11|Lepidoptera|COI-5P	87.3	403	51	0	1	405	1	658
Otu2118	ASTAC526-06|Atactosturmia	81.4	403	75	0	1	405	1	620
Otu2117	GBMIN25337-13|Hypeninae|COI-5P|JQ344637	99.4	359	2	0	1	405	1	614
Otu2129	CONAB402-10|Entomobryomorpha|COI-5P|HQ559628	78.9	403	85	0	1	405	1	658
Otu2120	GBMOR1175-14|Mecopoda	90.3	403	35	2	1	407	1	655
Otu2122	MNAA130-07|Lepidoptera|COI-5P	81.1	403	76	0	1	405	1	658
Otu2124	SYC4712-14|Coleosoma	92.1	403	32	0	1	405	1	658
Otu2131	GMMGN1058-14|Orthoptera|COI-5P	89.8	235	24	0	1	235	1	612
Otu2127	QMA2262-13|Macotasa|COI-5P	99.8	403	1	0	1	405	1	658
Otu2132	GBAHF1027-15|Pseudomyrmex	80.7	405	78	0	1	405	1	1451
Otu2128	MAMTL665-12|Phoridae|COI-5P|KY838972	99.8	403	1	0	1	405	1	608
Otu2126	GMART360-14|Diptera|COI-5P	89.1	403	44	0	1	405	1	658
[truncated: 891 more rows]
